# Supplementary material for: Broad host tropism of ACE2-using MERS-related coronaviruses and determinants restricting viral recognition
Source: Cell Discov. 2023 Jun 15;9:57. doi: 10.1038/s41421-023-00566-8 (PMC10272122; doi:10.1038/s41421-023-00566-8)
Supplement: Supplementary file 2 — Supplementary Table S1 [file 41421_2023_566_MOESM2_ESM.xlsx]

## Sheet: Sheet1
Supplementary Table S1. Data gene information of ACE2 orthologs used in this study
	Family	Species	Label	Source	Reference	animo acid
ACE2	Pteropodidae	Rousettus aegyptiacus	Raeg	XM_016118926.1 (NCBI gene)	Damas et al. 2020 PNAS	MSGSFWLFLSLVAVTAAQSTPEELAKTFLEKFNTEAEDLFYQSSLASWDFNTNIIDENVQKMSKARATWSAFYEEQSKLAKTYQLDEIQDPELKLQLRILQQSGSSTLSADKTKRLNDILNTMSTIYSTGKICQPNNSQECLLLEPGLDDIMESSKDYSQRLWAWESWRSQVGKQLRPYYEEYVVLKNEMARGENYEDYGDYWRGDYETEGINGSAYTRDQLIEDVDRIFTEIKPLYEQLHAYVRTKLMDAYPSHISPTGCLPAHLLGDMWGRFWINLYPLTVPFEQKPNIDVTDEMVNQNWNAKRIFKEAEKFFVSLGLPNMTETFWEKSVLTEPDNDQKVACHPTAWDLGKGDFRIIMCTKVKMEDFLTAHHEMGHIQYYMAYATQPYLLRDGANEG…
		Pteropus alecto	Pale	XM_006911647.1 (NCBI gene)	Damas et al. 2020 PNAS	MSGSFWLLLSLVAVTAAQSTPEELAKTFLEKFNTEVEDLFYQSSLASWDYNTNITDENVQKMNEARAKWSAFYEEQSKLAKAYQLDEIQDPILKLQLRILQQSGSSVLSADKTKRLNTILNTMSIIYSTGKVCKPDNPQECLLLEPGLDDIMESSKDYDQRLWAWEGWRSEVGKQLRPFYEEYVVLKNEMARGENYEDYGDYWRGDYETEGINGSAYNRDQLIEDVDRTFAEIKPLYEQLHAYVRAKLMDVYPSHISPTGCLPAHLLGDMWGRFWINLYQLTVPFEQKPNIDVTDEMVNQNWDEKRIFKEAEKFFVSLGLPNMTEKFWEKSMLTEPGNDQKVACHPTAWDLGKGDFRIIMCTKVKMEDFLTAHHEMGHIQYDMAYATQPYLLKNGANEG…
		Pteropus giganteus	Pgig	GCA_902729225.1 (NCBI assembly)	Huan Yan et al. 2021 Nature ECOLOGY&EVOLUTION	MSGSFWLLLSLVAVTAAQSTPEELAKTFLEKFNTEVEDLFYQSSLASWDYNTNITDENVQKMNEARAKWSAFYEEQSKLAKAYQLDEIQDPILKLQLRILQQSGSSVLSADKTKRLNTILNTMSIIYSTGKVCKPDNPQECLLLEPGLDDIMESSKDYDQRLWAWEGWRSEVGKQLRPFYEEYVVLKNEMARGENYEDYGDYWRGDYETEGTNGSAYNRDQLIEDVDRTFAEIKPLYEQLHAYVRAKLMDAYPSHISPTGCLPAHLLGDMWGRFWINLYQLTVPFEQKPNIDVTDEMVNQNWDEKRIFKEAEKFFVSLGLPNMTEKFWEKSMLTEPGNDQKVACHPTAWDLGKGDFRIIMCTKVKMEDFLTAHHEMGHIQYDMAYATQPYLLKNGANEG…
		Eidolon helvum	Ehel	GCA_000465285.1 (NCBI assembly)	Damas et al. 2020 PNAS	MSGSFWLLLSLVAVTAAQSTPEELAKTFLEKFNTEVEDLFYQSSLASWDYNTNITDENVQKMNEARAKWSAFYEEQSKLAKTYQLDEIQDPILKLQLRILQQSGSSVLSANKTERLNMILNTMSTIYSTGKVCKPNNPQECLLLEPGLDDIMESSKDYNQRLWAWEGWRSEVGKQLRPFYEEYVVLKNEMARGENYEDYGDYWRGDYETEGTNGSAYNRDQLIEDVDRTFPEIKPLYEQLHAYVRAKLMDAYPSHISPTGCLPAHLLGDMWGRFWINLYQLTVPFEQKPNIDVTDEMVNQNWDAKRIFKEAEKFFVSLGLPNMTEKFWEKSMLTEPGNDQKVACHPTAWDLGKGDFRIIMCTKVKMEDFLTAHHEMGHIQYDMAYAPQPYLLKNGANEG…
		Eonycteris spelaea	Espe	GCA_003508835.1 (NCBI assembly)	Damas et al. 2020 PNAS	MSGSFWLLLSLVAVTAAQSTPEELAKTFLEKFNTEAEDLFYQSSLASWDFNTNITDENAQKMNEARAKWSAFYEEQSKLAKTYRLDEIQDPELKLQLRILQQSGSSTLSADKTKRLNDILNTMSTIYSTGKVCEPNNPQECLLLEPGLDDIMESSKDYNQRLWAWEGWRSEVGKQLRPFYEEYVVLKNEMARGENYEDYGDYWRGDYETEGTNGSAYNRDQLIEDVNRTFAEIKPLYEQLHAYVRAKLMDAYPSHMSPTGCLPAHLLGDMWGRFWLNLYPLTVPFEQKPNIDVTDEMVNQNWSAKRIFKEAEKFFVSLGLPNMTEKFWEKSMLTEPGNDQKVACHPTAWDLGKGDFRIIMCTKVKMEDFLTAHHEMGHIQYDMAYATQPYLLRNGANEG…
		Macroglossus sobrinus	Msob	GCA_004027375.1 (NCBI assembly)	Damas et al. 2020 PNAS	MSGSFWLLLSLVAVTAAQSTPEELAKTFLEKFNTEVEDLFYESSLASWDYNTNITDENVQKMNEARAKLSAFYEEQSKLAKNYQLDDIQDPILKLQLRILQQSGSSVLSADKTKRLNTILNTMSTIYSTGKVCKPNNPQECLLLEPGLDDIMESSKDYNQRLWAWEGWRSEVGKQLRPFYEEYVVLKNEMARGENYEDYGDYWRGDYETEGANGTAYSRDQLIEDVDRTFAEIKPLYEQLHAYVRTKLMDAYPSHISPNGCLPAHLLGDMWGRFWINLYQLTVPFEQKPNIDVTDEMVNQNWDAKRIFKEAENFFVSLGLPNMTEKFWEKSMLTEPGNDQKVACHPTAWDLGKGDFRILMCTKVKMEDFLTAHHEMGHIQYDMAYATQPYLLKNGANEG…
		Cynopterus sphinx	Csph	MT515623 (NCBI gene)	Damas et al. 2020 PNAS	MSGSFWLLLSLVAVTAAQSTPEELATTFLEKFNTEVEDLFYQSSLASWDYSTNITDENVQKMSEARAKWSAFYEEQSKLAKTHQLDEIQDPILKLQLQILQQSGSSVLSADKTKRLNTILNTMSTIYSTGKVCKPNNPQECLLLEPGLDDIMESSQDYNQRLWAWEGWRSEVGKRLRPFYEEYVVLKNEMARGENYEDYGDYWRGDYETEGGNGSAYSRDQLIEDVDRTFAEIKPLYEQLHAYVRAKLMDAYPSYISPTGCLPAHLLGDMWGRFWTNLYQLTVPFEQKPNIDVTDEMVNQNWDAKRIFKEAEKFFVSLGLPNMTEGFWEKSMLTEPGNDQKVACHPTAWDLGKHDFRILMCTKVKMEDFLTAHHEMGHIQYDMAYDEQPYLLRNGANEG…
		Cynopterus brachyotis	Cbra	GCA_009793145.1 (NCBI assembly)	Huan Yan et al. 2021 Nature ECOLOGY&EVOLUTION	MSGSFWLLLSLVAVTAAQSTPEELATTFLEKFNTEVEDLFYQSSLASWDYSTNITDENVQKMSEARAKWSAFYEEQSKLAKTHQLDEIQDPILKLQLQILQQSGSSVLSADKTKRLNTILNTMSTIYSTGTVCKPNNPQECLLLEPGLDDIMESSQDYNQRLWAWEGWRSEVGKRLRPFYEEYVVLKNEMARGENYEDYGDYWRGDYETEGGNGSAYSRDQLIEDVDRTFAEIKPLYEQLHAYVRAKLMDAYPSYISPTGCLPAHLLGDMWGRFWTNLYQLTVPFEQKPNIDVTDEMVNQNWDAKRIFKEAEKFFVSLGLPNMTEGFWEKSMLTEPGNDQKVACHPTAWDLGKHDFRILMCTKVKMEDFLTAHHEMGHIQYDMAYDEQPYLLRNGANEG…
	Rhinolophidae	Rhinolophus ferrumequinum	Rfer	GCA_004115265.2 (NCBI assembly)	Damas et al. 2020 PNAS	MSGSSWLLLSLVAVTAAQSTTEDLAKKFLDDFNSEAENLSHQSSLASWEYNTNISDENVQKMDEAGAKWSDFYKKQSKLAKNFSLEEIHNDTVKLQLQILQQSGSPVLSEDKSKRLNSILNAMSTIYSTGKVCKPNNPQECLLLEPGLDNIMETSKDYNERLWAWEGWRAEVGKQLRPLYEEYVVLKNEMARGYHYEDYGDYWRRDYETEGSPDLEYSRDQLIKDVERIFAEIKPLYEQLHAYVRTKLMDTYPFHISPTGCLPAHLLGDMWGRFWTNLYPLTVPFGQKPNIDVTDAMLNQNWDAKRIFKEAEKFFVSIGLPNMTEGFWNNSMLTDPGDGRKVVCHPTAWDLGKGDFRIKMCTKVTMEDFLTAHHEMGHIQYDMAYASQPYLLRNGANEG…
		Rhinolophus sinicus	Rsin	XM_019746337.1 (NCBI gene)	Damas et al. 2020 PNAS	MSGSSWLLLSLVAVTTAQFTTEDRAKTFLDEFNFEAENLSYQSSLASWDYNTNINDENVQKMDEAGAKWSAFYEEQSKLAKNYPLEQIQNVTVKLQLQILQQSGSPVLSEDKSKRLNSILNAMSTIYSTGKVCKPNKPHECLLLEPGLDNIMGTSKDYNERLWAWEGWRAEVGKQLRPLYEEYVVLKNEMARGYHYEDYGDYWRRDYETEESPGPGYSRDQLMKDVERIFTEIKPLYEHLHAYVRAKLMDTYPFHISPTGCLPAHLLGDMWGRFWTNLYPLTVPFGQKPNIDVTDEMLKQGWDADRIFKEAEKFFVSVGLPNMTEGFWNNSMLTEPGDGRKVVCHPTAWDLGKGDFRIKMCTKVTMEDFLTAHHEMGHIQYDMAYASQPYLLRNGANEG…
		Rhinolophus malayanus	Rmal	This study		MSGSSWLLLSLVAVTAAQSTTEDRAKIFLDNFNREAEELSYQSSLASWEYNTNISDENVQKMDEAGAKWSAFYEEQSKLAKNYPLEEIQTVPVKLQLQILQQSGSPVLSEDKSKRLNSILNAMSTIYSTGKVCKPNNPQECFLLEPGLDNIMGTSKDYNERLWAWEGWRAEVGKQLRPLYEEYVVLKNEMARGYHYEDYGDYWRRDYETEESSGSGYSRDQLMKDVDRIFTEIKPLYEHLHAYVRAKLMDTYPFHISPTGCLPAHLLGDMWGRFWTNLYPLTVPFGQKPNIDVTDAMLNQGWDANRIFKEAEKFFVSVGLPNMTEGFWNNSMLTEPGDGRKVVCHPTAWDLGKGDFRIKMCTKVTMEDFLTAHHEMGHIQYDMAYATQPYLLRNGANEG…
		Rhinolophus affinis	Raff	QMQ39227.1 (NCBI gene)		MSGSSWLLLSLVAVTAAQSTTEDLAKIFLDNFNHEAEDLSYQSSLASWEYNTNISDENVQKMDEAGAKWSAFYEEQSKLAKNYPLEEIQTVPVKLQLQILQQSGSPVLSEDKSKRLNSILNAMSTIYSTGKVCKPNNPQECFLLEPGLDNIMGTSKDYNERLWAWEGWRAEVGKQLRPLYEEYVVLKNEMARGYHYEDYGDYWRRDYETEESSGSGYSRDQLMKDVDRIFTEIKPLYEHLHAYVRTKLMDTYPFHISPTGCLPAHLLGDMWGRFWTNLYPLTVPFGQKPNIDVTDAMVNQGWDANRIFKEAEKFFVSVGLPNMTEGFWNNSMLTEPGDGRKVVCHPTAWDLGKGDFRIKMCTKVTMEDFLTAHHEMGHIQYDMAYATQPYLLRNGANEG…
		Rhinolophus cornutus	Rcor	BCG67443.1 (NCBI gene)	Shin Murakami et al. 2020 Emerging Infect. Dis.	MSGSSWLLLSLVAVTAAQSTTEDEAKKFLNDFNSEAENLTYQSSLASWDYNTNISDENVQKMDEAGAKWSAFYEEQSKIAKNYPLEEIQTDIVKRQLQILQQSGSPVLSEDKSKRLNSILNAMSTIYSTGKVCKPNNPQECLLLEPGLDNIMGTSKDYHERLWAWEGWRAEVGKQLRPLYEEYVVLKNEMARGYHYEDYGDYWRRDYETEESSGPGYSRDQLMKDVDRIFTEIKPLYEHLHAYVRAKLMDTYPLHISPTGCLPAHLLGDMWGRFWTNLYPLTVPFGQKPNIDVTDEMVKQGWDANRIFKEAEKFFVSVGLPNMTEGFWNNSMLTEPGDGRKVVCHPTAWDLGKGDFRIKMCTKVTMEDFLTAHHEMGHIQYDMAYASQPYLLRNGANEG…
		Rhinolophus_pearsonii	Rpea	MT515622 (NCBI gene)	Damas et al. 2020 PNAS	MSGSFWLLLSLVAVTAAQSTTEDQAKIFLDKFNREAEDLSHESSLASWEYNTNISDENVQKMDEAGAKWSAFYEEQSKLAKDYPLEEIQNSTVKLQLQILQQSGSPVLSEDKSKRLNSILNAMSTIYSTGKVCKPNNPQECLLLEPGLDNIMGTSKDYSERLWAWEGWRAEVGKQLRPLYEEYVVLKNEMARGYHYEDYGDYWRRDYETEESPGPGYSRDQLMNDVERILTEIKPLYEHLHAYVRTKLMDTYPFHISPTGCLPAHLLGDMWGRFWTNLYPLTVPFGQKPNIDVTDAMVNQGWDANRIFKEAEKFFVSVGLPNMTEGFWNNSMLTEPGDGRKVVCHPTAWDLGKDDFRIKMCTKVTMEDFLTAHHEMGHIQYDMAYASQPYLLRNGANEG…
	Hipposideridae	Hipposideros_armiger	Harm	XM_019667391.1 (NCBI gene)	Damas et al. 2020 PNAS	MSGSSWLLLSLVAVAAAQSNSEDLAKEFLDKFNTEAEDLSHLSSLASWDYNTNITDENVQKMNEAGAKWSAFYEEQCKRAKDYRLEDIQNATIKRQLQILQQSASPVLSEEKSKRLNTILNTMSTIYSTGKVCKPNNPEECLLLEPGLDNIMASSTDYNERLWAWEGWRSEVGKQLRPFYEEYVALKNEMARGYQYEDYGDYWRSDYETEGTSGFQYSRDQLMRDVERIFEEIKPLYVQLHAYVRSKLMDTYPSHISPTGGLPAHLLGDMWGRFWTNLYPLTVPYGQKPNIDVTDAMVNQKWDAKKIFQEAEKFFVSVGLPNMTKGFWENSMLTEPGDGRKVVCHPTAWDLGKGDFRIKMCTKVTMEDFLTAHHEMGHIQYDMAYAIQPYLLRSGANEG…
		Hipposideros_galeritus	Hgal	GCA_004027415.1 (NCBI assembly)	Damas et al. 2020 PNAS	MSGSSWLLLSLVAVAAAQSNSEDSAKIFLDKFNTDAEELSHQSSLASWDYNTNITDENVQKMNEAGAKWSAFYEEQCKLAKDYRLEDIQDAILKRQLKILQQGASPVLSEEKSKRLNTILNTMSTIYSTGKVCKPNNPEECLLLEPGLDNIMANSIDYNERLWAWEGWRSEVGKQLRPLYEEYVALKNEMARGYQYEDYGDYWRSDYETEGPSGVQYSRDQLMKDVERIFEQIKPLYTELHAYVRAKLMATYPSHISSTGGLPAHLLGDMWGRFWTNLYPLTVPFGKKPNIDVTDAMVNQKWDAIKIFQEAEKFFVSIGLPKMTEGFWENSMLTEPGDGRKVVCHPTAWDLGKGDFRIKMCTKVTMEDFLTAHHEMGHIQYDMAYAIQPYLLRNGANEG…
		Hipposideros_pratti	Hpra	MT515621 (NCBI gene)	Damas et al. 2020 PNAS	MSGSSWLLLSLVAVAAAQSNSEDLAKEFLDKFNTEAEDLSHLSSLASWDYNTNITDENVQKMNEAGAKWSAFYEEQCKRAKDYRLEDIQNPTIKRQLQILQQSASPVLSEEKSKRLNTILNTMSTIYSTGKVCKPNNPEECLLLEPGLDNIMASSTDYNERLWAWEGWRSEVGKQLRPFYEEYVALKNEMARGYQYEDYGDYWRSDYETEGTSGFQYSRDQLMRDVERIFEEIKPLYVQLHAYVRSKLMDTYPSHISPTGGLPAHLLGDMWGRFWTNLYPLTVPYGQKPNIDVTDAMVNQKWDAKKIFQEAEKFFVSVGLPNMTKGFWENSMLTEPGDGRKVVCHPTAWDLGKGDFRIKMCTKVTMEDFLTAHHEMGHIQYDMAYAIQPYLLRSGANEG…
	Megadermatidae	Megaderma_lyra	Mlyr	MT515624 (NCBI gene)	Damas et al. 2020 PNAS	MSGSFWILLSLIAVTAAQSNPEDQVKTFLEKFDLEAEELSYQSSLASWDYNTNITEENAQKMNDAGAKWSAFYEEQCKLAKHFSLEEIQNLTLKRQLQILQRSGPSVLSAEKSKRLNTILNAMSTIYSTGKVCKPNNPQECLLLEPGLDDIMAYSKDYNQRLWAWEGWRSEVGKQLRPLYEEYVVLKNEMARGDAYEDYGDYWRADYETEGPGGYNYSRNQLIEDVGRIFEEIKPLYEQLHAYVRTKLMDAYPSLISPTGCLPAHLLGDMWGRFWTNLYPLTVPFGQKPNIDVTDEMIKQNWDADRIFKEAEKFFVSVGLPNMTEGFWNNSMLTEPGDRKVVCHPTAWDLGKNDFRIKMCTKVSMEDFLTAHHEMGHIQYDMAYAHQPYLLRNGANEGF…
	Noctilionidae	Noctilio_leporinus	Nlep	GCA_004026585.1 (NCBI assembly)	Damas et al. 2020 PNAS	MSGSSWLFLSLVAVAAAQNPTEEQAKAFLENFNSKAEELSYQSSLAAWNYNTNITEENVQKMNIAEQNWSVFYEEQSKLAKAYALENIQDPHVKRQLQSLQHNGISVLPEDKIKRLNTILNTMSTIYSTGKVCKPNNPQECLLLATGLEDIMENSTDYNERLWAWEGWRAEVGKKLRPLYEEYVVLKNEMARGNNYEDYGDYWRGDYETQGSDGYNYSRNQLIEDVERTFAEIKPLYKHLHAYVRAKLMAVYPSHISPNGYLPAHLLGDMWGRFWTSLYNLTVPYGEKPNIDVTDEMVRQSWDAVRIFKEAEKFFVSVGLSNMTQGFWKNSMLTKPEDDRKVVCHPTAWDLGKGDFRIKMCTKVTMDNFLVAHHEMGHIQYDMAYASQPYLLRNGANEG…
	Emballonuridae	Taphozous_melanopogon	Tmel	MT952961 (NCBI gene)	Huan Yan et al. 2021 Nature ECOLOGY&EVOLUTION	MSGSSWLFLSLVAVTAAQSTTEEQAKTFLEKFNSEVEVLSFESSLASWNYNTNITDENVQKMSEAGDKLSAFYEEQYKLAKTYPLQEIQNLTIKRQLQVLQQNDPSVLSADKSKRLNTILNEMSTIYSTGKVCNPNNPQECLLLAPGLENIMQKNSSDYNQKLWAWEGWRSEVGKQLRPLYEEYVALKNEMARGNNYEDYGDYWRGDYETLGTDGYNYSRNQLIEDVERIFAEIKPLYEHLHAYVRAKLMAVYPSRISPTGCLPAHLLGDMWGRFWTNLYPLTVPFGQKPNIDVTNAMVNQGWDAERIFKEAEKFFVSIALPNMTEGFWKNSMLTEPSDGRKVVCHPTAWDLGQGDFRIKMCTKVTMEDFLTAHHEMGHIQYDMAYSTQPYLLRNGANE…
	Phyllostomidae	Anoura_caudifer	Acau	GCA_004027475.1 (NCBI assembly)	Damas et al. 2020 PNAS	MSGSSWLFLSLVAVAAAQTPTEEEARTFLENFNTEAEELYHQRLLASWNYNTNITDENVQKMNEANQKWSIFYEEKSQLAKAYPLETIKDEKIKHQLQALQQNGLSEDKAKRLDTILNAMSTIYSTGKVCKPNSPQECLLLATGLEDIMHNSKDYNERLWAWEGWRSEVGKQLRPLYEEYVVLKNEMAREKNYEDYGDYWRGDYETEGTNGYEYSRNQLAKDVENTFAEIKPLYEHLHAYVRAKLMNTYPSHISPTGCLPAHLLGDMWGRFWTNLYDLAAPFPEKPTIDVTAAMVDQSWDAQKIFKKAEEFFRSVGLYNMTQGFWDNSMLTKPDDGREVVCHPTAWDLGKGDFRIKMCTKVTMDDFLTAHHEMGHIQYDMAYASQPFLLRNGANEGFHE…
		Trachops_cirrhosus	Tcir	MT952962 (NCBI gene)	Huan Yan et al. 2021 Nature ECOLOGY&EVOLUTION	MSGSSWLLLSLVAVAAAQTPTEEEARIFLETFNTEAEELYHQSSLASWNYNTNITDENVQKMNEAEGNWSTFYEEKSKLAKAYPLETITDVHVKQQLQALQQNGLLEDKDKRLNTILNTMSTIYSTGKVCKPNNPQDCLLLATGLEDIMHNSKDYNERLWAWEGWRSKVGKQLRPLYEDYVVLKNEMAKEKNYEDYGDYWRGNYETVGKSGYEYSRNQLMDDVENTFAEIKPLYEHLHAYVRAKLMDTYPSHISPTGCLPAHLLGDMWGRFWTNLYDLTAPFPEKPTIDVTAAMVAQSWDAQRIFKEAEKFFVSVGLFNMTQGFWDNSMLTKPDDGREVVCHPTAWDLGKKDFRIKMCTKVTMDDFLTAHHEMGHIQYDMAYSNQPFLLRNGANEGFHE…
		Vampyram_spectrum	Vspe	MT952963 (NCBI gene)	Huan Yan et al. 2021 Nature ECOLOGY&EVOLUTION	MSGSSWLFLSLVAVAAAQTPTEEEARIFLENFNTEAEELYHQSSLASWNYNTNITNENVQKMDEADQKWSTFYEEKSKLAKAYPLETIKDVKIKHQLQALQKNGLLEDKDKRLNTILNTMSTIYSTGKVCKPNNPQECFLLATGLEDIMHNSKDYNERLWAWEGWRSTVGKQLRPLYEEYVVLKNEMAREKNYEDYGDYWRGDYETEGTSGYEYSRNQLSKDVERTFAEIKPLYEHLHAYVRAKLMDTYPSHISPTGCLPAHLLGDMWGRFWTNLYDLTAPFPEKPTIDVTAAMVAQSWDAQRIFKEAEKFFVSVGLFNMTQGFWDNSMLTKPDDGREVVCHPTAWDLGKNDFRIKMCTKVTMDDFLTAHHEMGHIQYDMAYANQSFLLRNGANEGFHE…
		Tonatia_saurophila	Tsau	GCA_004024845.1 (NCBI assembly)	Damas et al. 2020 PNAS	MSGSSWLFLSLVAVAAAQTPTEEQARTFLENFNTKAEELYHQSSLASWNYNTNITDENVQKMNEADQTWSTFYEEQSKLAKTYPLATITDVKVKHQLQALQQNGLLDDKDKRLNTILNSMSTIYSTGKVCKPNNPQECLLLAAGLEDIMHNSKDYNERLWAWEGWRSEVGKQLRPLYEEYVVLKNEMAREKNYEDYGDYWRGDYETEGTDGYEYSRNQLIEDVESTFEEIKPLYKHLHAYVRAKLMDTYPFHMSPTGCLPAHLLGDMWGRFWTNLYDLTAPFPEKPTIDVTAAMVAQSWDAQRIFKEAEKFFVSVGLFNMTQGFWDNSMLTKPDDGREVVCHPTAWDLGKKDFRIKMCTKVTMDDFLTAHHEMGHIQYDMAYADQPFLLRNGANEGFHE…
		Phyllostomus_discolor	Pdis	XM_028522516.1 (NCBI gene)	Damas et al. 2020 PNAS	MSGSSWLFLSLVAVAAAQTPTEEDARKFLENFNNEAEELYYQSSLAAWNYNTNITDENVQKMNEADKRWSTFYEEQSRLAKNYPLATITDVTVKHQLQALQQNGLLDDKDKRLNTILNTMSTIYSTGKVCKPNNPQECLLLATGLEDIMHNSKDYNERLWAWEGWRSEVGKRLRPLYEEYVVLKNEMAREKNYEDYGDYWRGDYETEGTSDYGYSRNQLIKDVESTFEEIKPLYENLHAYVRAKLMDAYPSRISPTGCLPAHLLGDMWGRFWTNLYDLTAPFPEKPTIDVTSAMVAQSWDAQRIFKEAEKFFVSVGLFNMTQGFWDNSMLTKPDDGREVVCHPTAWDLGKKDFRIKMCTKVTMDDFLTAHHEMGHIQYDMAYADQPFLLRNGANEGFHE…
		Carollia_perspicillata	Cper	GCA_004027735.1 (NCBI assembly)	Huan Yan et al. 2021 Nature ECOLOGY&EVOLUTION	MSGSSWLFLSLVAVAAAQTPTEEEARTFLEKFNTEAEELYHELSLASWNYNTNITNENVQKMNEANRKWSTFYEEQSKLAKAYPLETIKDVKVKHQLQDLQQSGSSEDKDKQLRLNTILNTMSTIYSTGKVCKPKNPQECLLLAGGLEDIMHNSKDYNERLWAWEGWRSKVGKQLRPLYEEYVVLNNEMAREKNYEDYGDYWRGDYETEGTSDYAYSRKQLIEDVENTFAEIKPLYEHLHAYVRAKLMDTYPSHISPTGCLPAHLLGDMWGRFWTNLYNLTAPFADKPTIDVTAAMVEKSWDAQKIFREAEKFFVSVGLPNMTQGFWDNSMLTKPDDGREVVCHPTAWDLGKNDFRIKMCTKVTMDDFLTAHHEMGHIQYDMAYADQPFLLRNGANEGF…
		Micronycteris_hirsuta	Mhir	GCA_004026765.1 (NCBI assembly)	Damas et al. 2020 PNAS	MSGSPWLLLSLVAVAAAQTPTEEEARTFLENFNTKAEELYHQSSLASWNYNTNITDENVRIMNEADQAWSTFYEEESQLAKKYSLDTITDDQVRRQLQALQQNGLLEDKDKRLRLNTILNTMSTIYSTGKVCKENNPQECLLLATGLEDIMHNSKDYNERLWAWEGWRSKVGKQLRPLYEEYVVLKNEMAREKNYKDYGDYWRGDYETEGTDGYEYSRDQLIKDVDDTFAEIKPLYEHLHAYVRAKLMNAYPSRISPTGCLPAHLLGDMWGRFWTNLYDLTAPFGEKPTIDVTDAMVKQSWDARRIFEEAEKFFRSVGLFNMTQGFWDNSMLTKPDDGREVVCHPTAWDLGNKDFRIKMCTKVTMDDFLTAHHEMGHIQYDMAYADQAFLLRNGANEGF…
		Sturnira_hondurensis	Shon	GWHAAZA00000000 (Genome Warehouse assembly)	Huan Yan et al. 2021 Nature ECOLOGY&EVOLUTION	MSGSSWLFLSLVAVAAAQTPTEEEARTFLEKFNTEAEELYHESLLASWNYNTNITEENVQKMNEANRKWSTFYEEQSKLAKAYPLETIKDVKVKHQLQALQQNELSEDKDKQLNTVLNTMSTIYSTGKVCKPNNPQECLLLAGGLEDIMHNSKDYNERLWAWEGWRSKVGKQLRPLYEEYVVLKNEMAREKNYEDYGDYWRGDYETEGTSGYEYSRNQLIEDVENTFAEIKPLYEHLHAYVRAKLMETYPSHISPTGCLPAHLLGDMWGRFWTDLYSLTAPFPEKPTIDVTAAMVDKSWDAQKIFKEAEKFFISVGLYNMTQGFWDNSMLTKPDDGREVVCHPTAWDLGKNDFRIKMCTKVTMDDFLTAHHEMGHIQYDMAYANQPFLLRNGANEGFHE…
		Artibeus_jamaicensis	Ajam	GCA_004027435.1 (NCBI assembly)	Huan Yan et al. 2021 Nature ECOLOGY&EVOLUTION	MSGSSWLFLSLVAVTAVQAPTEEDARTFLEKFNTEAEELYYESALASWNYNTNITEENVQKMNEADRKWSTFYEEQSKLAKAYPLEAIKDVKVKHQLQALQQNGLSEDKDKRLNTVLNTMSTIYSTGKVCKPDNPQECLLLAGGLEDIMHNSKDYNERLWAWEGWRSKVGKQLRPLYEEYVVLKNEMAREKNYEDYGDYWRGDYETEGTNGYEYSRNQLIEDVENTFAEIKPLYEHLHAYVRAKLMDTYPSHISPTGCLPAHLLGDMWGRFWTNLYDLTAPFADKPTIDVTAAMVEKSWDAQRIFKEAEKFFMSVGLFNMTQGFWDNSMITKPDDGREVVCHPTAWDLGKNDFRIKMCTKVTMDDFLTAHHEMGHIQYDMAYANQPFLLRNGANEGFHE…
		Desmodus_rotundus	Drot	XM_024569930.1 (NCBI gene)	Damas et al. 2020 PNAS	MSGSSWLFLSLVAVAAAQTPTEEEARTFLENFNTEAEEWFYQNSLASWNYNTNITDENVQKMNEAEQMWSTFYERNSNIAKTYPLETIKDVNVKRQLQALQQNGLLEDKDKQLNAILNTMSTIYSTGKVCKPNNPQECYLLATGLEDIMQDSKDYNERLWAWEGWRSKVGKQLRPLYEEYVVLKNEMAREKNYEDYGDYWRGDYETEGSSGYEYSRNQLIEDVENTFAEIKPLYEHLHAYVRAKLMDTYPSHISPTGCLPAHLLGDMWGRFWTNLYNLTAPFGEKPTIDVTAAMVDQSWDAQRIFKEAEKFFKSVGLFSMTQGFWDNSMLTKPDDGREVVCHPTAWDLGNKDFRIKMCTKVTMDDFLTAHHEMGHIQYDMAYANQSFLLRNGANEGFHE…
	Mormoopidae	Pteronotus_parnellii	Ppar	GCA_000465405.1 (NCBI assembly)	Damas et al. 2020 PNAS	MSGSSWLFLSLVAVAAAQNLTVEEKAKEFLEKFDLEAEKLYHQSSLASWNYNTNITNENVKKMNEANQEWSTFYENMTKLAKEFELNQITNDKVKRQLQALQQNGLSEDENKRLNKILNTMSTIYSTGKVCKPNNTQECLLLATGLEDIMQYSKDYDERLWAWEGWRSQVGKQMRPLYEEYVDLKNEMAREKNYEDYGDYWRGDYEIDGEDDYAYSRNQLAADVERTFEEITPLYEHLHAYVRTKLMDAYPSRISPTGCLPAHLLGDMWGRFWTNLYNLTVPYGEKPTIDVTAAMVEQSWDAKKIFKEAEKFFVSVGLFNMTQGFWDNSMLTKPDDGREVVCHPTAWDLGNNDFRIKMCTKVTMDDYLTAHHEMGHIQYDMAYAKQPFLLRNGANEGFH…
		Mormoops_blainvillei	Mbla	GCA_004026545.1 (NCBI assembly)	Damas et al. 2020 PNAS	MSRSSWLFLSLVAVAAAQIPTEEEAKIFLDNFNSEAEKLYHQSSLASWNYNTNITDENVQKMNEAEQKWSTFYEEKSKLAKTYPLDKIDVKIKRQLQALQKNGLSEDKNKRLSTILNTMSTIYSTGKVCKPNNPQECLLLATGLEDIMHNSKDYNERLWAWEGWRSEVGKQLRPLYEEYVVLKNEVAREQNYEDYGDYWRGDYETNDTSGYEYSRSQLSDDVERTFAEIKPLYEHLHAYVRTKLMETYPSHISPTGCLPAHLLGDMWGRFWTNLYNLTVPFGEKPTIDVTAAMVEQSWNAQMIFKAAEDFFTSIGLPNMTQGFWDNSMLTKPDDGRKVVCHPTAWDLGNNDFRIKMCTKVTMDDLLTAHHEMGHIQYDMAYAQQPFLLRNGANEGFHEA…
		Pteronotus_davyi	Pdav	MT952964 (NCBI gene)	Huan Yan et al. 2021 Nature ECOLOGY&EVOLUTION	MSGSPWLFLSLVAVAAAQILTEDEKAKEFLEKFDLEAEKLYHQSSLASWNYNTNITEENVKKMNEADREWSTFYENMTKIAKNYNLSQITDDKVKRQLQALQQNGLSEDENKRLNNILNEMSTIYSTGKVCKPNNPQQCLLLATGLEDIMQYSKDYDERLWAWEGWRSQVGKQLRPLYEKYVDLKNEMAREKNYEDYGDYWRGDYETDGKEDYAYSRNQLIDDVERTFEEIKPLYEHLHAYVRTKLMDAYPSRISPTGCLPAHLLGDMWGRFWTNLYDLTVPYGEKPTIDVTAAMINQSWDAEKIFKEAEKFFMSVGLFNMTQGFWNNSMLTKPDDGREVVCHPTAWDLGNNDFRIKMCTKVTMDDFLTAHHEMGHIQYDMAYAKQPFLLRNGANEGFH…
	Molossidae	Tadarida_brasiliensis	Tbra	GCA_004025005.1 (NCBI assembly)	Damas et al. 2020 PNAS	MSGTSWLFLSLVAVTAAQSPTEEEAKIFLQRFNTEAEELHHQNSLASWDYNTNITDENAQKMNEANNKWSAFYEEQSKHAKRYPLQEIQDPKVKRQLQILQQNQPSVLTADKSKRLSTILNTMSTIYSTGKVCNPNNPQECLLLATGLEDIMHNSKDYNQRLWAWEGWRSEVGKQLRPLYEEYVVLKNEMARGNNYEDYGDYWRADYETEGAGGYAYSRNQLIEDVERIFLEIKPLYEHLHAYVRAKLMDTYPSHISPTGCLPAHLLGDMWGRFWTNLYPLTVPFGQKPNIDVTEAMLNQSWNAERIFKEAEKFFVSIGLPNMTQEFWNNSMLTEPGDGRKVVCHPTAWDLGKGDFRIKMCTKVTMEDFLTAHHEMGHIQYDMAYAKQPYLLRNGANEG…
		Molossus_molossus	Mmol	https://vgp.github.io/genomeark/Molossus_molossus (genome)	Damas et al. 2020 PNAS	MSGTSWLFLSLVAVTAAQSSTEEKAKIFLDNFNIRAEELHHQSSLASWNYNTNITDENAQKMNEASNNWSAFYEEQSNQAKMYPLQEIQDLIVKRQLQILQQNQPSVLTADKSKRLSTILNTMSTIYSTGKVCNPNNAQECLLLATGLEDIMHNSKDYNQRLWAWEGWRSQVGKQLRPLYEEYVVLKNEMARGNNYEDYGDYWRGDYETEGADGYNYSRNQLIEDVERIFLEIKPLYEHLHAYVRAKLMDTYPSHISPTGCLPAHLLGDMWGRFWTNLYPLTVPFRKKPNIDVTEAMLNQSWDAEKIFKKAEEFFVSIGLGNMTQGFWDNSMLTEPSDGRKVVCHPTAWDLGNNDFRIKMCTKVTMEDFLTAHHEMGHIKYDMAYAEQPYLLRNGANEG…
	Miniopteridae	Miniopterus_schreibersii	Msch	GCA_004026525.1 (NCBI assembly)	Damas et al. 2020 PNAS	MSGYSWLFLSLVAVTAAQSPSEEKATIFLENFNSQAEDLSFKSALAAWDYNTNITNENAQKMNEAASNWSAFYEEQSKLAKIYPLEEIQNASTKRQLQILQQNGASVLTEDKSKRLNTILSTMSTIYSTGKVCNPNNPQECLALEPGLDDIMQNSKDYNQRLWAWEGWRSEVGKQLRPLYEEYVALKNEMARGNNYEDYGDYWRGDYETEGGNGYNYSRNQLIEDVDRIFLEIKPLYEHLHAYVRAKLMNTYPSRISPTGCLPAHLLGDMWGRFWTNLYNVTVPFEHKPNIDVTDEMQKQSWSAEKIFKEAEKFYVSVGLPNMTEGFWNNSMLTEPGDGRKVVCHPTAWDLGKGDFRIKMCTKVTMDDFLTAHHEMGHIQYDMAYSTQPYLLRNGANEG…
		Miniopterus_natalensis	Mnat	GCA_001595765.1 (NCBI assembly)	Damas et al. 2020 PNAS	MSGYSWLFLSLVAVTAAQSPNEEKATKFLEGFNSQAEDLSFESALAAWDYNTNITNENAQKMNEAASNWSAFYEEQSKLAKIYPLEEIQNSSTKRQLQILQQNGASVLTEDKSKRLNTILSTMSTIYSTGKVCNPNNPQECLALEPGLDDIMQNSKDYNQRLWAWEGWRSEVGKQLRPLYEEYVALKNEMARGNNYEDYGDYWRGDYETEGGNGYNYSRNQLIEDVDRIFLEIKPLYEHLHAYVRAKLMNTYPSRISPTGCLPAHLLGDMWGRFWTNLYNVTVPFEHKPNIDVTDEMQKQSWSAEKIFKEAEKFYVSVGLPNMTEGFWNNSMLTEPGDGRKVVCHPTAWDLGKGDFRIKMCTKVTMDDFLTAHHEMGHIQYDMAYSTQPYLLRNGANEG…
	Vespertilionidae	Eptesicus_fuscus	Efus	XM_008154928.2 (NCBI gene)	Damas et al. 2020 PNAS	MSGSSWLFLSLVAVTAAQSTTEKNATIFLENFNSEAEDLSHESALASWNYNTNITDENAQKMNEADSKWSAFYEKQSKLAQTYPLQEIQNLTIKLQLQVLQQNGSSVLTADKSKRLSTILTTMSTIYSTGKVCNPNNPQECLTLSGLEDIMEKSKDYNQRLWVWEGWRSEVGKQLRPLYEEYVVLKNEMARGNNYEDYGDYWRGDYETEGENGYNYSRSQLTEDVDRIFLEIKPLYEHLHAYVRAKLMDTYPSRISPTGCLPAHLLGDMWGRFWTNLYNLTVPFEQKPNIDVTDAMKEQSWDAEKIFKEAEKFYMSVGLPSMTPGFWNNSMLTEPGDGRKVVCHPTAWDLGKNDFRIKMCTKVTMDDFLTAHHEMGHIQYDMAYATQPYLLRNGANEGF…
		Aeorestes_cinereus	Acin	GCA_011751065.1 (NCBI assembly)	Huan Yan et al. 2021 Nature ECOLOGY&EVOLUTION	MSGPFWLFLSLVAVTAAQSPTEDMAWTFLKNFSSQAEDLSHESALASWNYNTNITNENAQKMNEADSKWSAFYEAQSKLAQTYPLQQIQNLTIKRQLQILQQNGSSVLTAEKSKRLSTILTTMSTIYSTGKVCNPNNPQECFTLSGLEDIMEKSKDYNQRLWVWEGWRSEVGKQLRPLYEEYVVLKNEMARGNNYEDYGDYWRADYETEGANGYNYSRNQLAEDVDRIFLEIKPLYEHLHAYVRAKLMDAYPSRISPTGCLPAHLLGDMWGRFWTNLYNLTVPFEQKPNIDVTGAMKEQSWDAEKIFREAEKFYVSVGLPRMTPGFWSNSMLTEPADGRKVVCHPTAWDLGKDDFRIKMCTKVTMDDFLTVHHEMGHIQYDMAYASQPYLLRNGANEGF…
		Pipistrellus_pipistrellus	Ppip	GCA_004026625.1 (NCBI assembly)	Huan Yan et al. 2021 Nature ECOLOGY&EVOLUTION	MSGSFWLFLSLVAVAAAQSRTTEEEARDFLDKFNSEAENLSHESALASWDYNTNITDENAQKMNEADSKWSDFYKEQSKRAQAFPLQEIQNLTIKLQLQILQQNGSSVLTAEKSKRLSTILTTMSTIYSTGKVCNPNNPQQCFTLSGLEDIMEKSKDYHQRLWVWEGWRSEVGKQLRPLYEEYVVLKNEMARGNNYEDYGDYWRGDYETEGEDGYNYSRNQLMEDVDRIFLEIKPLYEQLHAYVRAKLMNAYPSRISPTGCLPAHLLGDMWGRFWTNLYNLTVPFEQKQNIDVTETMKKQSWDAEKIFKEAEKFYLSVGLYSMTQGFWNNSMLTEPSDGRQVVCHPTAWDLGEDDFRIKMCTKVTMDDFLTAHHEMGHIQYDMAYAKQPYLLRNGANEG…
		Lasiurus_borealis	Lbor	GCA_004026805.1 (NCBI assembly)	Huan Yan et al. 2021 Nature ECOLOGY&EVOLUTION	MSGPFWLFLSLVAVTAAQSPTEDLAWTFLKNFSSQAEDLSHESALASWNYNTNITDENARKMNEADSKWSAFYEAQSKLAQTYPLQQIQNLTIKRQLQILQQNGSSVLTAEKSKRLSTILTTMSTIYSTGKVCNPNNPQECFTLSGLEDIMEKSKDYNQRLWVWEGWRAEVGKQLRPLYEEYVALKNEMARGNNYEDYGDYWRADYETEGADGYNYSRHQLAEDVDRIFAEIKPLYEHLHAYVRAKLMDAYPSRISPTGCLPAHLLGDMWGRFWTNLYNLTVPFEQKPNIDVTGAMKEQSWDAEKIFKEAEKFYASVGLPNMTSGFWSNSMLTEPADGRKVVCHPTAWDLGKNDFRIKMCTKVTMDDFLTVHHEMGHIQYDMAYASQPYLLRNGANEGF…
		Pipistrellus_kuhlii	Pkuh	https://vgp.github.io/genomeark/Pipistrellus_kuhlii (genome)	Damas et al. 2020 PNAS	MSGSFWLFLSLVAVAAAQSSTTEGEAREFLDKFNSKAENLSHESALASWDYNTNITDKNAQKMNEADSKWSDFYKEQSKLAQAFPLQEIQDSTIKLQLQILQQNGSSVLTAEKSKRLSTILTTMSTIYSTGKVCNPNNPQQCFTLSGLEDIMEKSKDYHQRLWVWEGWRSEVGKQLRPLYEEYVVLKNEMARGNNYKDYGDYWRGDYETEWGDGYNYSRNHLMEDVDRIFLEIKPLYEQLHAYVRAKLMNAYPSRISPTGCLPAHLLGDMWGRFWTNLYNLTVPFEQKQNIDVTETMKKQSWDADKIFKEAEKFYLSVGLRNMTPGFWNKSMLTEPSDGRQVVCHPTAWDLGKDDFRIKMCTKVTMDDFLTAHHEMGHIQYDMAYAKQPYLLRNGANEG…
		Antrozous_pallidus	Apal	GCA_007922775.1 (NCBI assembly)	Huan Yan et al. 2021 Nature ECOLOGY&EVOLUTION	MSGSSWLFLSLVAVTAAQSTIEEQATTFLENFNSKAEDLSHESALAAWDYNTNITNENAQKMNEADSKWSAFYEEQSKLAQTYPLQEIQNTTIKLQLQVLQQNGSSVLTADKSKRLSTILTTMSTIYSTGKVCNPNNPQECFTLSGLEDIMEKSKDYHQRLWVWEGWRSEVGKQLRPLYEEYVVLKNEMAKGNNYEDYGDYWKGDYETEGENGYNYSRSQLTEDVDRIFLEIKPLYQHLHAYVRAKLMDTYPSRISPTGYLPAHLLGDMWGRFWTNLYNLTVPFEQKPNIDVTDAMKKQSWDAEKIFKEAEKFYVSVGLPNMTSGFWDNSMLTEPGDGRKVVCHPTAWDLGKGDFRIKMCTKVTMDDFLTAHHEMGHIQYDMAYAKQPYLLRNGANEGF…
		Nycticeius_humeralis	Nhum	GCA_007922795.1 (NCBI assembly)	Huan Yan et al. 2021 Nature ECOLOGY&EVOLUTION	MYGSSWLFLSLVAVTAAQSPTEEKATKFLESFNSEAEDLSHESALASWNYNTNITDENAQKMNEADSKWSAFYEKQSKLAQTYPLQEIQNPAIKRQLQVLQQNGSSVLTEDKSKRLSTILTRMSTIYSTGQVCNPNNPQECYTLSGLEEIMEKSKDYHQRLWVWEGWRSGIGKQLRPLYEEYVDLKNEMARGNNYEDYGDYWRGDYETEGTNGTNYSRNQLIEDVDNIFSEIKPLYEQLHAYVRAKLMDAYPSHISPTGYLPAHLLGDMWGRFWTNLYDLTVPFEQKPNIDVTDAMKEQSWDAEKIFKEAEKFYMSVGLPAMTPGFWNNSMLTEPGNGRKVVCHPTAWDLGKGDFRIKMCTKVTMDDFLTAHHEMGHIQYDMAYASQPYLLRNGANEGF…
		Murina_feae	Mfea	GCA_004026665.1 (NCBI assembly)	Damas et al. 2020 PNAS	MSGSSWLFLSLVAVTAAQSLTEEKAAAFLETFNSKAEDLSHESALASWNYNTNITDENVQKMNEADSKWSAFYEEQSKLAQTYPLQEIQNPIIKRQLQVLQQNGSSVLSADKSKRLNTILTTMSTIYSTGKVCNPSNPQECFTLAGLEEIMEKSKDYNQRLWVWEGWRSGVGKQLRPLYEEYVDLKNEMARGNNYEDYGDYWRGDYETEGTNGYNYSRNQLTEDVERIFLEIKPLYEHLHAYVRAKLMNAYPSRINPTGYLPAHLLGDMWGRFWTNLYNLTVPFEQKPNIDVTGAMEEQSWDAEKIFKEAEKFYVSVGLPSMTAGFWNNSMLTEPGDGRKVVCHPTAWDLGKGDFRIKMCTKVTMDDFLTAHHEMGHIQYDMAYATQPYLLRNGANEGF…
		Myotis_myotis	Mmyo	https://vgp.github.io/genomeark/Myotis_myotis (genome)	Damas et al. 2020 PNAS	MSGSSWLFLSLVAVAAAQSSTEEKAKIFLDNFNSKAEDLSHESALASWDYNTNITDENVQKMNEADSKWSAFYEQQSKLAQTYPLQEIQNPAIKRQLQVLQQNGSSVLSPDKSKQLNTILTKMSTIYSTGKVCNPNNPQECFTLAGLEDIMEKSKDYNQRLWVWEGWRSEVGKQLRPLYEEYVDLKNEMARGNNYEDYGDYWRGDYETEGKDGYNYSRHQLIEDVERIFLEIKPLYEHLHAYVRAKLMNAYPSRISPTGYLPAHLLGDMWGRFWTNLYNLTVPFEQKPNIDVTGAMVEQSWDAEKIFKEAEKFYISVGLPSMTPGFWNNSMLTEPGDGRKVVCHPTAWDLGKGDFRIKMCTKVTMDDFLTAHHEMGHIQYDMAYATQPYLLRNGANEGF…
		Myotis_davidii	Mdav	XM_006775210.2 (NCBI gene)	Damas et al. 2020 PNAS	MSGSSWLFLSLVAVAAAQSSTEEKAKIFLDNFNSKAEDLSHESALASWDYNTNITDENVQKMNEADSKWSAFYEQQSKLAQTYPLQEIQNPTIKRQLQVLQQNGSSVLSPDKSKQLNTILTKMSTIYSTGKVCNPNNPQECFTLAGLEDIMEKSKDYNQRLWVWEGWRSEVGRQLRPLYEEYVDLKNEMARGNNYEDYGDYWRGDYETEGKDGYSYSRHQLIEDVERIFLEIKPLYEHLHAYVRAKLMNAYPSRISPTGYLPAHLLGDMWGRFWTNLYDLTVPFEQKPNIDVTGAMVEQSWDAEKIFKEAEKFYISVGLPSMTPGFWKNSMLTEPGDGRKVVCHPTAWDLGKGDFRIKMCTKVTMDDFLTAHHEMGHIQYDMAYATQPYLLRNGANEGF…
		Myotis_brandtii	Mbra	XM_014544294.1 (NCBI gene)	Damas et al. 2020 PNAS	MSGSSWLFLSLVAVAAAQSSTEEKAKIFLENFNSKAEDLSHESALASWNYNTNITDENVQKMNEADSKWSAFYEQQSKLAQTYPLQEIQNLTIKRQLQVLQQNGSSVLSADKSKRLNTILTTMSTIYSTGKVCNPNNPQECFTLAGLEDIMEKSKDYNQRLWVWEGWRSEVGKQLRPLYEEYVDLKNEMARGNNYEDYGDYWRGDYETEGEDGYNYSRNQLTEDVERIFLEIKPLYEHLHAYVRAKLVNAYPSRISPTGYLPAHLLGDMWGRFWTNLYNLTVPFEQKPNIDVTGAMVEQSWDAEKIFKEAEKFYISVGLPSMTPGFWNNSMLTEPGDGRKVVCHPTAWDLGKGDFRIKMCTKVTMDDFLTAHHEMGHIQYDMAYATQPYLLRNGANEGF…
		Myotis_lucifugus	Mluc	XM_023753669.1 (NCBI gene)	Damas et al. 2020 PNAS	MSGSSWLFLSLVAVAAAQSSTEEKAKIFLENFNSKAEDLSHESALASWNYNTNITDENVQKMNEADSKWSAFYEQQSKLAQTYPLQEIQNSTIKRQLQVLQQNGSSVLSADKSKRLNTILTTMSTIYSTGKVCNPNNPQECFTLAGLEEIMEKSKDYNQRLWVWEGWRSEVGKQLRPLYEEYVDLKNEMARGNNYEDYGDYWRGDYETEGEDGYNYSRNQLTEDVERIFLEIKPLYEHLHAYVRAKLVNAYPSRISPTGYLPAHLLGDMWGRFWTNLYNLTVPFEQKPNIDVTGAMVEQSWDAEKIFKEAEKFYISVGLPSMTPGFWNNSMLTEPGDGRKVVCHPTAWDLGKGDFRIKMCTKVTMDDFLTAHHEMGHIQYDMAYATQPYLLRNGANEGF…
	Hominidae	Homo	Hspa	NP_001358344.1	Huan Yan et al. 2021 Nature ECOLOGY&EVOLUTION	MSSSSWLLLSLVAVTAAQSTIEEQAKTFLDKFNHEAEDLFYQSSLASWNYNTNITEENVQNMNNAGDKWS AFLKEQSTLAQMYPLQEIQNLTVKLQLQALQQNGSSVLSEDKSKRLNTILNTMSTIYSTGKVCNPDNPQE CLLLEPGLNEIMANSLDYNERLWAWESWRSEVGKQLRPLYEEYVVLKNEMARANHYEDYGDYWRGDYEVN GVDGYDYSRGQLIEDVEHTFEEIKPLYEHLHAYVRAKLMNAYPSYISPIGCLPAHLLGDMWGRFWTNLYS LTVPFGQKPNIDVTDAMVDQAWDAQRIFKEAEKFFVSVGLPNMTQGFWENSMLTDPGNVQKAVCHPTAWD LGKGDFRILMCTKVTMDDFLTAHHEMGHIQYDMAYAAQPFLLRN…
	Order		Species	Label	Accession Number	Reference	animo acid
ACE2	Carnivora	Civet	Paguma larvata	Plar	Q56NL1.1	Ding Q.Proc Natl Acad Sci U S A. 2021	MSGSFWLLLSFAALTAAQSTTEELAKTFLETFNYEAQELSYQSSVASWNYNTNITDENAKNMNEAGAKWSAYYEEQSKLAQTYPLAEIQDAKIKRQLQALQQSGSSVLSADKSQRLNTILNAMSTIYSTGKACNPNNPQECLLLEPGLDNIMENSKDYNERLWAWEGWRAEVGKQLRPLYEEYVALKNEMARANNYEDYGDYWRGDYEEEWTGGYNYSRNQLIQDVEDTFEQIKPLYQHLHAYVRAKLMDTYPSRISRTGCLPAHLLGDMWGRFWTNLYPLTVPFGQKPNIDVTDAMVNQNWDARRIFKEAEKFFVSVGLPNMTQGFWENSMLTEPGDGRKVVCHPTAWDLGKGDFRIKMCTKVTMDDFLTAHHEMGHIQYDMAYAAQPFLLRNGANEG…
		Canada Lynx	Lynx canadensis	Lcan	XP_030160839.1	Ding Q.Proc Natl Acad Sci U S A. 2021	MSGSFWLLLSFAALAAAQSTTEELAKTFLEKFNHEAEELSYQSSLASWNYNTNITDENVQKMNEAGAKWSAFYEEQSKLAKTYPLAEIHNTTIKRQLQALQQSGSSVLSADKSQRLNTILNAMSTIYSTGKACNPNNPQECLLLEPGLDDIMENSKDYNERLWAWEGWRAEVGKQLRPLYEEYVALKNEMARANNYEDYGDYWRGDYEEEWTDGYNYSRSQLIKDVEHTFTQIKPLYQHLHAYVRAKLMDTYPSRISPTGCLPAHLLGDMWGRFWTNLYPLTVPFGQKPNIDVTDAMVNQSWDARRIFKEAEKFFVSVGLPNMTQGFWENSMLTEPGDSRKVVCHPTAWDLGKGDFRIKMCTKVTMDDFLTAHHEMGHIQYDMAYAVQPFLLRNGANEG…
		Domestic Cat	Felis catus	Fcat	XP_023104564.1	Ding Q.Proc Natl Acad Sci U S A. 2021	MSGSFWLLLSFAALTAAQSTTEELAKTFLEKFNHEAEELSYQSSLASWNYNTNITDENVQKMNEAGAKWSAFYEEQSKLAKTYPLAEIHNTTVKRQLQALQQSGSSVLSADKSQRLNTILNAMSTIYSTGKACNPNNPQECLLLEPGLDDIMENSKDYNERLWAWEGWRAEVGKQLRPLYEEYVALKNEMAKSKQVNYEDYGDYWRGDYEEEWTDGYNYSRSQLIKDVEHTFTQIKPLYQHLHAYVRAKLMDTYPSRISPTGCLPAHLLGDMWGRFWTNLYPLTVPFGQKPNIDVTDAMVNQSWDARRIFKEAEKFFVSVGLPNMTQGFWENSMLTEPGDSRKVVCHPTAWDLGKGDFRIKMCTKVTMDDFLTAHHEMGHIQYDMAYAVQPFLLRNGAN…
		Puma	Puma concolor	Pcon	XP_025790417.1	Ding Q.Proc Natl Acad Sci U S A. 2021	MSGSFWLLLSFAALTAAQSTTEELAKTFLEKFNHEAEELSYQSSLASWNYNTNITDENVQKMNEAGAKWSAFYEEQSKLAKTYPLAEIHNTTVKRQLQALQQSGSSVLSADKSQRLNTILNAMSTIYSTGKACNPNNPQECLLLEPGLDDIMENSKDYNERLWAWEGWRAEVGKQLRPLYEEYVALKNEMARANNYEDYGDYWRGDYEEEWTDGYNYSRSQLIKDVEHTFTQIKPLYQHLHAYVRAKLMDTYPSRISPTGCLPAHLLGDMWGRFWTNLYPLTVPFGQKPNIDVTDAMVNQSWDARRIFKEAEKFFVSVGLPNMTQGFWENSMLTEPGDSQKVVCHPTAWDLGKGDFRIKMCTKVTMDDFLTAHHEMGHIQYDMAYAVQPFLLRNGANEG…
		Leopard	Panthera pardus	Ppar	XP_019273508.1	Ding Q.Proc Natl Acad Sci U S A. 2021	MSGSFWLLLSFAALTAAQSTTEELAKTFLEKFNHEAEELSYQSSLASWNYNTNITDENVQKMNEAGAKWSAFYEEQSKLAETYPLAEIHNTTVKRQLQALQQSGSSVLSADKSQRLNTILNAMSTIYSTGKACNPNNPQECLLLEPGLDDIMENSKDYNERLWAWEGWRAEVGKQLRPLYEEYVALKNEMARANNYEDYGDYWRGDYEEEWTDGYNYSRSQLIKDVEHTFTQIKPLYQHLHAYVRAKLMDSYPSRISPTGCLPAHLLGDMWGRFWTNLYPLTVPFGQKPNIDVTDAMVNQSWDARRIFKEAEKFFVSVGLPNMTQGFWENSMLTEPGDSQKVVCHPTAWDLGKGDFRIKMCTKVTMDDFLTAHHEMGHIQYDMAYAVQPFLLRNGANEG…
		Red Fox	Vulpes vulpes	Vvul	XP_025842512.1	Ding Q.Proc Natl Acad Sci U S A. 2021	MSGSSWLLLSLAALTAAQSTEDLVNTFLEKFNYEAEELSYQSSLASWDYNTNISDENVQKMNNAGAKWSAFYEEQSKLAKTYPLEEIQDSTVKRQLRALQHSGSSVLSADKNQRLNTILNSMSTIYSTGKACNPSNPQECLLLEPGLDDIMENSKDYNERLWAWEGWRSEVGKQLRPLYEEYVALKNEMARANNYEDYGDYWRGDYEEEWENGYNYSRNQLIDDVEHTFTQIMPLYQHLHAYVRTKLMDTYPSYISPTGCLPAHLLGDMWGRFWTNLYPLTVPFGQKPNIDVTNAMVNQSWDARKIFKEAEKFFVSVGLPNMTQGFWENSMLTEPSDSRKVVCHPTAWDLGKGDFRIKMCTKVTMDDFLTAHHEMGHIQYDMAYAAQPFLLRNGANEGF…
		Dog	Canis lupus familiaris	Cfam	NP_001158732.1	Ding Q.Proc Natl Acad Sci U S A. 2021	MSGSSWLLLSLAALTAAQSTEDLVKTFLEKFNYEAEELSYQSSLASWNYNINITDENVQKMNNAGAKWSAFYEEQSKLAKTYPLEEIQDSTVKRQLRALQHSGSSVLSADKNQRLNTILNSMSTVYSTGKACNPSNPQECLLLEPGLDDIMENSKDYNERLWAWEGWRSEVGKQLRPLYEEYVALKNEMARANNYEDYGDYWRGDYEEEWENGYNYSRNQLIDDVELTFTQIMPLYQHLHAYVRTKLMDTYPSYISPTGCLPAHLLGDMWGRFWTNLYPLTVPFGQKPNIDVTNAMVNQSWDARKIFKEAEKFFVSVGLPNMTQEFWGNSMLTEPSDSRKVVCHPTAWDLGKGDFRIKMCTKVTMDDFLTAHHEMGHIQYDMAYAAQPFLLRNGANEGF…
		Bear	Ursus arctos horribilis	Uarc	XP_026333865.1	Ding Q.Proc Natl Acad Sci U S A. 2021	MLGSSWLLLSLAALTAAQSTTEDLAETFLEKFNYEAEDLYYQSSLASWNYNTNITNENIQKMNDAGAKWSAFYEEQSKHAKTYPLEEIHNSTVKRQLQALQHSGSSVLSADKSQRLNTILNAMSTIYSTGKACNPNNPQECLLLEPGLDDIMENSKDYNERLWAWEGWRSEVGKQLRPLYEEYVALKNEMARANNYEDYGDYWRGDYEEEWTDGYNYSRNQLIEDVEHTFTQIKPLYEHLHAYVRAKLMDTYPSRISPTGCLPAHLLGDMWGRFWTNLYPLTIPFGQKPNIDVTDAMVNQNWDARRIFEEAEKFFVSVGLPNMTQEFWENSMLTEPGDGQKVVCHPTAWDLGKGDFRIKMCTKVTMDDFLTAHHEMGHIQYDMAYAEQPFLLRNGANEG…
		Panda	Ailuropoda melanoleuca	Amel	XP_002930657.1	Ding Q.Proc Natl Acad Sci U S A. 2021	MLGSSWLLLSLAALTAAQSTTEDLAETFLEKFNYEAEDLYYQSSLASWNYNTNITDENIEKMNDAGAKWSAFYEEQSKHAKTYPLEEIHNSTVKRQLQALQHSGSSVLSADKSQRLNTILNAMSTIYSTGKACNPNNPQECLLLEPGLDDIMENSNDYNERLWAWEGWRSEVGKQLRPLYEEYVALKNEMARANNYEDYGDYWRGDYEEEWTDGYNYSRNQLIEDVEHTFTQIKPLYEHLHAYVRAKLMDTYPSRISPTGCLPAHLLGDMWGRFWTNLYPLTIPFGQKPNIDVTHAMVNQNWDARRIFEEAEKFFVSVGLPNMTQEFWENSMLTEPGDGQKVVCHPTAWDLGKGDFRIKMCTKVTMDDFLTAHHEMGHIQYDMAYAEQPFLLRNGANEG…
		Stoat	Mustela erminea	Merm	XP_032187677.1	Ding Q.Proc Natl Acad Sci U S A. 2021	MLGSSWLLLSLAALTAAQSTTEDLAKTFLEKFNYEAEELSYQNSLASWNYNTNITDENIQKMNIAGAKWSAFYEEESQHAKTYPLEEIQDPIIKRQLRALQQSGSSVLSADKRERLNTILNAMSTIYSTGKACNPNNPQECLLLEPGLDDIMENSKDYNERLWAWEGWRSEVGKQLRPLYEEYVALKNEMARANNYEDYGDYWRGDYEEEWADGYSYSRNQLIEDVEHTFTQIKPLYEHLHAYVRAKLMDAYPSRISPTGCLPAHLLGDMWGRFWTNLYPLMVPFGQKPNIDVTDAMVNQSWDARRIFEEAEKFFVSVGLPNMTEGFWQNSMLTEPGDNRKVVCHPTAWDLGKRDFRIKMCTKVTMDDFLTAHHEMGHIQYDMAYAAQPFLLRNGANEG…
		Domestic Ferret	Mustela putorius furo	Mput	NP_001297119.1	Ding Q.Proc Natl Acad Sci U S A. 2021	MLGSSWLLLSLAALTAAQSTTEDLAKTFLEKFNYEAEELSYQNSLASWNYNTNITDENIQKMNIAGAKWSAFYEEESQHAKTYPLEEIQDPIIKRQLRALQQSGSSVLSADKRERLNTILNAMSTIYSTGKACNPNNPQECLLLEPGLDDIMENSKDYNERLWAWEGWRSEVGKQLRPLYEEYVALKNEMARANNYEDYGDYWRGDYEEEWADGYSYSRNQLIEDVEHTFTQIKPLYEHLHAYVRAKLMDAYPSRISPTGCLPAHLLGDMWGRFWTNLYPLMVPFRQKPNIDVTDAMVNQSWDARRIFEEAETFFVSVGLPNMTEGFWQNSMLTEPGDNRKVVCHPTAWDLGKRDFRIKMCTKVTMDDFLTAHHEMGHIQYDMAYAEQPFLLRNGANEG…
		Hawaiian Monk Seal	Neomonachus schauinslandi	Nsch	XP_021536480.1	Ding Q.Proc Natl Acad Sci U S A. 2021	MLGSSWLLLSLAALTAAQSTTEDLVKTFLEKFNYEAEELSYQSSLASWNYNTNITDENIQKMNVAEAKWSAFYKNQSKQAKTYPLEEIQDSTLKRQLQTLQHSGSSVLSADKSERLSTILNAMGTIYSTGKACNPNNPQECLLLEPGLDDIMANSRDYNERLWAWEGWRSEVGKQLRPLYEEYVALKNEMARANNYEDYGDYWRGDYEEEWPNGYNYSHDQLIKDVEQTFTQIQPLYEHLHAYVRAKLMDTYPSHISPTGCLPAHLLGDMWGRFWTNLYPLTVPFGQKPNIDVTDTMVNQSWDARRIFEEAEKFFVSVGLPNMTQGFWENSMLTEPGDGRKVVCHPTAWDLGKHDFRIKMCTKVTMDDFLTAHHEMGHIQYDMAYAAQPFLLRNGANEG…
		Steller Sea Lion	Eumetopias jubatus	Ejub	XP_027970822.1	Ding Q.Proc Natl Acad Sci U S A. 2021	MLGSSWLLLSLAALTAARSTTEDLVKTFLEKFNSEAEELSYQSSLASWNYNTNITDENVQKMNDAGAKWSAFYEEQSKQAKTYPLEEIQDSTVKRQLQALQHSGSSVLSADKSQRLNTILNAMSTIYSTGKACNPNNPQECLLLEPGLDDIMANSRDYNERLWAWEGWRSEVGKQLRPLYEEYVALKNEMARANNYEDYGDYWRGDYEEEWTNGYNYSRDQLIKDVEQTFTQIQPLYEHLHAYVRAKLMDTYPSHMSPTGCLPAHLLGDMWGRFWTNLYPLTVPFGQKPNIDVTDTMVNQSWDARRIFEEAEKFFVSVGLPNMTQGFWENSMLTEPGDSRKVVCHPTAWDLGKHDFRIKMCTKVTMDDFLTAHHEMGHIQYDMAYAAQPFLLRNGANEG…
		California Sea Lion	Zalophus californianus	Zcal	XP_027465353.1	Ding Q.Proc Natl Acad Sci U S A. 2021	MLGSSWLLLSLAALTAARSTTEDLVKTFLEKFNSEAEELSYQSSLASWNYNTNITDENVQKMNDAGAKWSAFYEEQSKQAKTYPLEEIQDSTVKRQLQALQHSGSSVLSADKSQRLNTILNAMSTIYSTGKACNPNNPQECLLLEPGLDDIMANSRDYNERLWAWEGWRSEVGKQLRPLYEEYVALKNEMARANNYEDYGDYWRGDYEEEWTNGYNYSRDQLIKDVEQTFTQIQPLYEHLHAYVRAKLMDTYPSHISPTGCLPAHLLGDMWGRFWTNLYPLTVPFGQKPNIDVTDTMVNQSWDARRIFEEAEKFFVSVGLPNMTQGFWDNSMLTEPGDSRKVVCHPTAWDLGKHDFRIKMCTKVTMDDFLTAHHEMGHIQYDMAYATQPFLLRNGANEG…
	Primates	Olive Baboon	Papio anubis	Panu	XP_021788732.1	Ding Q.Proc Natl Acad Sci U S A. 2021	MSGSSWLLLSLVAVTAAQSTIEEQAKTFLDKFNHEAEDLFYQSSLASWNYNTNITEENVQNMNNAGEKWSAFLKEQSALAQMYPLQEIQNLTVKLQLQALQQNGSSVLSEDKSKRLNTILNTMSTIYSTGKVCNPSNPQECLLLDPGLNEIMEKSLDYNERLWAWEGWRSEVGKQLRPLYEEYVVLKNEMARANHYKDYGDYWRGDYEVNGVDGYDYNRDQLIEDVERTFEEIKPLYEHLHAYVRAKLMNAYPSYISPTGCLPAHLLGDMWGRFWTNLYSLTVPFGQKPNIDVTDAMVNQAWNAQRIFKEAEKFFVSVGLPNMTQGFWENSMLTDPGNVQKVVCHPTAWDLGKGDFRIIMCTKVTMDDFLTAHHEMGHIQYDMAYAAQPFLLRNGANEG…
		Gelada	Theropithecus gelada	Tgel	XP_025227847.1	Ding Q.Proc Natl Acad Sci U S A. 2021	MSGSSWLLLSLVAVTAAQSTIEEQAKTFLDKFNHEAEDLFYQSSLASWNYNTNITEENVQNMNNAGEKWSAFLKEQSALAQMYPLQEIQNLTVKLQLQALQQNGSSVLSEDKSKRLNTILNTMSTIYSTGKVCNPNNPQECLLLDPGLNEIMEKSLDYNERLWAWEGWRSEVGKQLRPLYEEYVVLKNEMARANHYKDYGDYWRGDYEVNGVDGYDYNRDQLIEDVERTFEEIKPLYEHLHAYVRAKLMNAYPSYISPTGCLPAHLLGDMWGRFWTNLYSLTVPFGQKPNIDVTDAMVNQAWNAQRIFKEAEKFFVSVGLPNMTQGFWENSMLTDPGNVQKVVCHPTAWDLGKGDFRIIMCTKVTMDDFLTAHHEMGHIQYDMAYAAQPFLLRNGANEG…
		Macaque	Macaca fascicularis	Mfas	XP_005593094.1	Ding Q.Proc Natl Acad Sci U S A. 2021	MSGSSWLLLSLVAVTAAQSTIEEQAKTFLDKFNHEAEDLFYQSSLASWNYNTNITEENVQNMNNAGEKWSAFLKEQSTLAQMYPLQEIQNLTVKLQLQALQQNGSSVLSEDKSKRLNTILNTMSTIYSTGKVCNPNNPQECLLLDPGLNEIMEKSLDYNERLWAWEGWRSEVGKQLRPLYEEYVVLKNEMARANHYKDYGDYWRGNYEVNGVDGYDYNRDQLIEDVERTFEEIKPLYEHLHAYVRAKLMNAYPSYISPTGCLPAHLLGDMWGRFWTNLYSLTVPFGQKPNIDVTDAMVNQAWNAQRIFKEAEKFFVSVGLPNMTQGFWENSMLTDPGNVQKVVCHPTAWDLGKGDFRIIMCTKVTMDDFLTAHHEMGHIQYDMAYAAQPFLLRNGANEG…
		golden snub-nosed monkey	Rhinopithecus roxellana	Rrox	XP_010364367.2	Ding Q.Proc Natl Acad Sci U S A. 2021	MSGSSWLLLSLVAVTAAQSTIEEQAKTFLDKFNHEAEDLFYQSSLASWNYNTNITEENVQNMNNAGDKWSAFLKEQSTLAQMYPLQEIQNLTVKLQLQALQQNGSSVLSEDKSKRLNTILNTMSTIYSTGKVCNPNNSQECLLLDPGLNEIMEKSLDYNERLWAWEGWRSEVGKQLRPLYEEYVVLKNEMARANHYKDYGDYWRGDYEVNGVDGYDYNRDQLIEDVEHTFEEIKPLYEHLHAYVRAKLMNAYPSYISPTGCLPAHLLGDMWGRFWTNLYSLTVPFGQKPNIDVTDAMVNQAWNAQRIFKEAEKFFVSIGLPNMTRGFWENSMLTDPGNVQKVVCHPTAWDLGKGDFRIIMCTKVTMDDFLTAHHEMGHIQYDMAYAAQPFLLRNGANEG…
		Ugandan Red Colobus	Piliocolobus tephrosceles	Ptep	XP_023054821.1	Ding Q.Proc Natl Acad Sci U S A. 2021	MSGSSWLLFSLVAVTAAQSTIEEQAKTFLDKFNHEAEDLFYQSSLASWNYNTNITEENAQNMNNAGEKWSAFLKEQSTLAQMYPLQEIQNLTVKLQLQALQQNGSSVLSEDKSKRLNTILNTMSTIYSTGKVCNPNNPQECLLLDPGLNEIMEKSLDYNERLWAWEGWRSEVGKQLRPLYEEYVVLKNEMARANHYKDYGDYWRGDYEANGVDGYDYNRDQLIEDVEHTFEEIKPLYEHLHAYVRAKLMNAYPSYISPTGCLPAHLLGDMWGRFWTNLYSLTVPFGQKPNIDVTDAMVNQAWNAQRIFKEAEKFFVSVGLPNMTQGFWENSMLTDPGDVQKVVCHPTAWDLGKGDFRILMCTKVTMDDFLTAHHEMGHIQYDMAYAAQPFLLRSGANEG…
		Chimpanzee	Pan troglodytes	Ptro	XP_016798468.1	Ding Q.Proc Natl Acad Sci U S A. 2021	MSGSSWLLLSLVAVTAAQSTIEEQAKTFLDKFNHEAEDLFYQSSLASWNYNTNITEENVQNMNNAGDKWSAFLKEQSTLAQMYPLQEIQNLTVKLQLQALQQNGSSVLSEDKSKRLNTILNTMSAIYSTGKVCNPNNPQECLLLEPGLNEIMANSLDYNERLWAWESWRSEVGKQLRPLYEEYVVLKNEMARANHYEDYGDYWRGDYEVNGVDGYDYSRGQLIEDVEHTFEEIKPLYEHLHAYVRAKLMNAYPSYISPIGCLPAHLLGDMWGRFWTNLYSLTVPFGQKPNIDVTDAMVDQAWDAQRIFKEAEKFFVSVGLPNMTQGFWENSMLTDPGNVQKAVCHPTAWDLGKGDFRILMCTKVTMDDFLTAHHEMGHIQYDMAYAAQPFLLRNGANEG…
		Gorilla	Gorilla gorilla gorilla	Ggor	XP_018874749.1	Ding Q.Proc Natl Acad Sci U S A. 2021	MSGSSWLLLSLVAVTAAQSTIEEQAKTFLDKFNHEAEDLFYQSSLASWNYNTNITEENVQNMNNAGDKWSAFLKEQSTLAQMYPLQEIQNLTIKLQLQALQQNGSSVLSEDKSKRLNTILNTMSTIYSTGKVCNPNNPQECLLLEPGLNEIMANSLDYSERLWAWESWRSEVGKQLRPLYEEYVVLKNEMARANHYEDYGDYWRGDYEVNGVDGYDYSRGQLIEDVEHTFEEIKPLYEHLHAYVRAKLMNAYPSYISPIGCLPAHLLGDMWGRFWTNLYSLTVPFGQKPNIDVTDAMVDQAWDAQRIFKEAEKFFVSVGLPNMTQGFWENSMLTDPGNVQKAVCHPTAWDLGKGDFRILMCTKVTMDDFLTAHHEMGHIQYDMAYAAQPFLLRNGANEG…
		Sumatran Orangutan	Pongo abelii	Pabe	NP_001124604.1	Ding Q.Proc Natl Acad Sci U S A. 2021	MSGSSWLLLSLVAVTAAQSTIEEQAKTFLDKFNHEAEDLFYQSSLASWNYNTNITEENVQNMNNAGDKWSAFLKEQSTLAQMYPLQEIQNLTVKLQLQALQQNGSSVLSEDKSKRLNTILNTMSTIYSTGKVCNPNNPQECLLLEPGLNEIMANSLDYNERLWAWESWRSEVGKQLRPLYEEYVVLKNEMARANHYEDYGDYWRGDYEVNGVDSYDYSRGQLIEDVEHTFEEIKPLYEHLHAYVRAKLINAYPSYISPIGCLPAHLLGDMWGRFWTNLYSLTVPFGQKPNIDVTDAMVDQAWDAQRIFKEAEKFFVSVGLPNMTQRFWENSMLTDPGNVQKVVCHPTAWDLGKGDFRILMCTKVTMDDFLTAHHEMGHIQYDMAYAAQPFLLRNGANEG…
		Northern White-Cheeked Gibbon	Nomascus leucogenys	Nleu	XP_003261132.2	Ding Q.Proc Natl Acad Sci U S A. 2021	MSGSSWLLLSLVAVTAAQSTIEEQARTFLDKFNHEAEDLFYQSSLASWNYNTNITEENVQNMNNAGDKWSAFLKEQSTLAQMYPLQEIQNLTIKLQLQALQQNGSSVLSEDKSKRLNTILNTMSTIYSTGKVCNPNNPQECLLLEPGLNEIMANSLDYSERLWAWESWRSEVGKQLRPLYEEYVVLKNEMARANYYEDYGDYWRGDYEVNGVDGYDYSRGQLIEDVEHTFEEIKPLYEHLHAYVRAKLINAYPSYISPIGCLPAHLLGDMWGRFWTNLYSLTVPFGQKPNIDVTDAMVDQAWDAQRIFKEAEKFFVSVGLPNMTQGFWENSMLTDPGNVQKVVCHPTAWDLGKGDFRILMCTKVTMDDFLTAHHEMGHIQYDMAYAAQPFLLRNGANEG…
		White-Tufted-Ear Marmoset	Callithrix jacchus	Cjac	XP_008987241.1	Ding Q.Proc Natl Acad Sci U S A. 2021	MSGSFWLLLSLVAVTAAQSTIEEQAKTFLDKFNHEAEDLFHENSLASWNYNTNITEENVQNMNVAGEKWFAFFKEQSKLAQTYPLQEIQNLTVKLQLQALQQNGSSVLSEDKSQQLNIIINTMSTIYSTGKVCKPNYPQECLLLEPDLNEIMAKSTDYNERLWAWESWRSEIGKQLRPLYEEYVVLKNEMARANHYEDYGDYWRGDYEVNGVDGYDYYRNQLIEDVERTFEEIKPLYEHLHAYVRTKLMNAYPSYISPTGCLPAHLLGDMWGRFWTNLYSLTVPFGQKPNIDVTDEMVKQAWDAQRIFKEAEKFFASVGLPNMTQGFWENSMLTEPGDGQKVVCHPTAWDLGKQDFRILMCTKTTMDDFLTAHHEMGHIQYDMAYAAQPFLLRNGANEG…
		Tufted Capuchin	Sapajus apella	Sape	XP_032141854.1	Ding Q.Proc Natl Acad Sci U S A. 2021	MSGSFWLLLSLVAVTAAQSTVEEQAKTFLDKFNHEAEDLFHENSLASWNYNTNITEENVQNMNVAGEKWSAFFKEQSKLAQTYPLKEIQNLTVKLQLQALQQNGSSVLSEDKSKRLNTIINTMSTIYSTGKVCNPNYPQECLLLEPGLNEIMAKSTDYNERLWAWEGWRSEVGKQLRPLYEEYVVLKNEMARANHYEDYGDYWRGDYEVNGVDGYDYYRNQLIEDVERTFEEIKPLYEHLHAYVRAKLMNVYPSYISPTGCLPAHLLGDMWGRFWTNLYSLTVPFGQKPNIDVTDEMVKQAWDAQRIFKEAEKFFASVGLPNMTQGFWENSMLTEPGDGQKVVCHPTAWDLGKQDFRILMCTKTTMDDFLTAHHEMGHIQYDMAYAAQPFLLRNGANEG…
		Bolivian Squirrel Monkey	Saimiri boliviensis boliviensis	Sbol	XP_010334925.1	Ding Q.Proc Natl Acad Sci U S A. 2021	MSGSFWLLLSLVAVIAAQSTIEEQAKTFLDKFNHEAEDLFHENSLASWNYNTNITEENVQNMNVAGEKWSAFFKEQSKLAQTYPLQEIQNLTVKLQLQALQQNGSSVLSEDKSKRLNIIINAMSTIYSTGKVCNPNHPQECLLLEPGLNEIMAKSTDYNERLWAWEGWRSEVGKQLRPLYEEYVVLKNEMARANHYEDYGDYWRGDYEVNGVDGYDYHRNQLIEDVERTFEEIKPLYEHLHAYVRAKLMNAYPSYISPIGCLPAHLLGDMWGRFWTNLYSLTVPYGQKPNIDVTDEMVNQAWDARRIFKEAEKFFASVGLPNMTQGFWENSMLTEPGDGQKVVCHPTAWDLGKQDFRILMCTKTTMDDFLTAHHEMGHIQYDMAYAAQPFLLRNGANEG…
	Artiodactyla	Camelus	Camelus ferus	Cfer	XP_006194263.1	This study	MSGSFWLLLSLVAVTAAQSTTEELAKTFLEEFNHEAEDLSYQSSLASWNYNTNITDENVQKMNDARAKWSTFYEEKSKTAKTYPLEEIQNVTLKRQLQALQQSGASALSADKSKRLTTVLSTMSTIYSSGEVCDPNNPQECLVLEPGLDDIMENSKDYNQRLWAWEGWRAEVGKQLRPLYEEYVVLKNEMARANNYEDYGDYWRGDYEVMWAGDYDYSRDQLMGDVEHTFAEIKPLYEHLHAYVRAKLMDVYPSHISPTGCLPAHLLGDMWGRFWTNLYSLTVPFGQKPNIDVTEAMENQSWDAKRIFKEAEKFFVSIGLPNMTQGFWDNSMLTEPGDGRKVVCHPTAWDLGKGDFRIKMCTKVTMDDFLTAHHEMGHIQYDMAYAIQPFLLRNGANEG…
		Pig	Sus scrofa	Sscr	NP_001116542.1	Ding Q.Proc Natl Acad Sci U S A. 2021	MSGSFWLLLSLIPVTAAQSTTEELAKTFLEKFNLEAEDLAYQSSLASWTINTNITDENIQKMNDARAKWSAFYEEQSRIAKTYPLDEIQTLILKRQLQALQQSGTSGLSADKSKRLNTILNTMSTIYSSGKVLDPNNPQECLVLEPGLDEIMENSKDYSRRLWAWESWRAEVGKQLRPLYEEYVVLENEMARANNYEDYGDYWRGDYEVTGTGDYDYSRNQLMEDVERTFAEIKPLYEHLHAYVRAKLMDAYPSRISPTGCLPAHLLGDMWGRFWTNLYPLTVPFGEKPSIDVTEAMVNQSWDAIRIFEEAEKFFVSIGLPNMTQGFWNNSMLTEPGDGRKVVCHPTAWDLGKGDFRIKMCTKVTMDDFLTAHHEMGHIQYDMAYAIQPYLLRNGANEG…
		Cattle	Bos taurus	Btau	XP_005228485.1	Ding Q.Proc Natl Acad Sci U S A. 2021	MTGSFWLLLSLVAVTAAQSTTEEQAKTFLEKFNHEAEDLSYQSSLASWNYNTNITDENVQKMNEARAKWSAFYEEQSRMAKTYSLEEIQNLTLKRQLKALQHSGTSALSAEKSKRLNTILNKMSTIYSTGKVLDPNTQECLALEPGLDDIMENSRDYNRRLWAWEGWRAEVGKQLRPLYEEYVVLENEMARANNYEDYGDYWRGDYEVTGAGDYDYSRDQLMKDVERTFAEIKPLYEQLHAYVRAKLMHTYPSYISPTGCLPAHLLGDMWGRFWTNLYSLTVPFEHKPSIDVTEKMENQSWDAERIFKEAEKFFVSISLPYMTQGFWDNSMLTEPGDGRKVVCHPTAWDLGKGDFRIKMCTKVTMDDFLTAHHEMGHIQYDMAYAAQPYLLRNGANEGF…
		Wild Yak	Bos mutus	Bmut	XP_005903173.1	Ding Q.Proc Natl Acad Sci U S A. 2021	MTGSFWLLLSLVAVTAAQSTTEEQAKTFLEKFNHEAEDLSYQSSLASWNYNTNITDENVQKMNEARAKWSAFYEEQSRMAKTYSLEEIQNLTLKRQLKALQHSGTSALSAEKSKRLNTILNKMSTIYSTGKVLDPNTQECLALEPGLDDIMENSRDYNRRLWAWEGWRAEVGKQLRPLYEEYVVLENEMARANNYEDYGDYWRGDYEVTGAGDYDYSRDQLMKDVERTFAEIKPLYEQLHAYVRAKLMHTYPSYISPTGCLPAHLLGDMWGRFWTNLYSLTVPFEHKPSIDVTEKMENQSWDAERIFKEAEKFFVSISLPYMTQGFWDNSMLTEPGDGRKVVCHPTAWDLGKGDFRIKMCTKVTMDDFLTAHHEMGHIQYDMAYAAQPYLLRNGANEGF…
		Water Buffalo Ace2	Bubalus bubalis	Bbub	XP_006041602.1	Ding Q.Proc Natl Acad Sci U S A. 2021	MTGSFWLLSLVAVTAAQSTTEEQAKTFLEKFNHEAEDLSYQSSLASWNYNTNITDENVQKMNEARAKWSAFYEEQSRMAKTYSLEEIQNLTLKRQLKALQHSGTSALSAEKSKQLNTILNKMSTIYSTGKVLDPNTQECLALEPGLDDIMENSRDYNRRLWAWEGWRAEVGKQLRPLYEEYVVLENEMARANNYEDYGDYWRGDYEVTGAGDYDYSRDQLMKDVEHTFAEIKPLYEQLHAYVRAKLMHTYPSYISPTGCLPAHLLGDMWGRFWTNLYSLTVPFEHKPSIDVTEKMENQSWDAERIFKEAEKFFVSISLPYMTQGFWDNSMLTEPGDGRKVVCHPTAWDLGKGDFRIKMCTKVTMDDFLTAHHEMGHIQYDMAYAAQPYLLRNGANEGFH…
		Goat	Capra hircus	Chir	NP_001277036.1	Ding Q.Proc Natl Acad Sci U S A. 2021	MTGSFWLLLSLVAVTAAQSTTEEQAKTFLEKFNHEAEDLSYQSSLASWNYNTNITDENVQKMNEARAKWSAFYEEQSRMARTYSLEEIQNLTLKRQLKALQHSGTSVLSAEKSKRLNTILNKMSTIYSTGKVLDPNTQECLALEPGLDDIMENSRDYNRRLWAWEGWRAEVGKQLRPLYEEYVVLENEMARANNYEDYGDYWRGDYEVTGAGDYDYSRDQLMKDVERTFAEIKPLYEQLHAYVRAKLMNTYPSYISPTGCLPAHLLGDMWGRFWTNLYSLTVPFEHKPSIDVTEKMKNQSWDAERIFKEAEKFFVSIGLPYMTQGFWNNSMLTEPGDGRKVVCHPTAWDLGKGDFRIKMCTKVTMDDFLTAHHEMGHIQYDMAYATQPYLLRNGANEGF…
		Sheep	Ovis aries	Oari	XP_011961657.1	Ding Q.Proc Natl Acad Sci U S A. 2021	MTGSFWLLLSLVAVTAAQSTTEGQAKTFLEKFNHEAEDLSYQSSLASWNYNTNITDENVQKMNEARAKWSAFYEEQSRMARTYSLEEIQNLTLKRQLKALQHSGTSVLSAEKSKRLNTILNKMSTIYSTGKVLDPNTQECLALEPGLDDIMENSRDYNRRLWAWEGWRAEVGKQLRPLYEEYVVLENEMARANNYEDYGDYWRGDYEVTGAGDYDYSRDQLMKDVERTFEEIKPLYEQLHAYVRAKLMDTYPSYISPTGCLPAHLLGDMWGRFWTNLYSLTVPFEHKPSIDVTEKMKNQSWDAERIFKEAEKFFVSIGLPYMTQGFWDNSMLTEPGDGRKVVCHPTAWDLGKGDFRIKMCTKVTMDDFLTAHHEMGHIQYDMAYATQPYLLRNGANEGF…
		White-Tailed Fawns	Odocoileus virginianus texanus	Ovir		This study	MTGSFWLLLSLVAVTAAQSTTEEQAKTFLEKFNHEAEDLSYQSSLASWNYNTNITDENVQKMNEARAKWSAFYEEQSRMAKTYSLEEIQNLTLKRQLKALQQSGTSVLSAEKSKRLNTILNTMSTIYSTGKVLDPNTQECLALEPGLDDIMENSRDYNRRLWAWEGWRAEVGKQLRPLYEEYVVLENEMARANNYEDYGDYWRGDYEVTEAGDYDYSRDQLMKDVENTFAEIKPLYEQLHAYVRAKLMDTYPSYISPTGCLPAHLLGDMWGRFWTNLYSLTVPFKHKPSIDVTEKMKNQSWDAERIFKEAEKFFVSISLPHMTQGFWDNSMLTEPGDGRKVVCHPTAWDLGKGDFRIKMCTKVTMDDFLTAHHEMGHIQYDMAYAAQPYLLRDGANEGF…
	Rodentia	White-Footed Mouse	Peromyscus leucopus	Pleu	XP_028743609.1	Ding Q.Proc Natl Acad Sci U S A. 2021	MSSSSWLLLSLVAVTTAQSIIEEQAKIFLDKFNQEAEDLSYQSALASWNYNTNITEENAQKMNEASAKWSAFYEEQSKLAKNYSLQEIPNLIIKRQLQALQQSGSSALSADKTKQLNTILNAMSTIYSTGKVCKPKNPQECLLLEPGLDVIMATSTDYNERLWAWEGWRAEVGKQLRPLYEEYVVLKNEMARANNYRDYGDYWRGDYEAEGAEGYNYNRNQLIEDVERIFQEIKPLYEHLHAYVRTKLMDTYPSYINPTGCLPAHLLGDMWGRFWTNLYPLTVPFGQKPNIDVTDAMLKQGWDAERIFKEAEKFFVSIGLPPMTQGFWENSMLVDPGDDRKVVCHPTAWDLGKGDFRIKMCTTVTMDNFLTAHHEMGHIQYDMAYATQPFLLRNGANEG…
		Hamster	Cricetulus griseus	Cgri	XP_003503283.1	Ding Q.Proc Natl Acad Sci U S A. 2021	MSSSSWLLLSLVAVTTAQSIIEEQAKTFLDKFNQEAEDLSYQSALASWNYNTNITEENAQKMNEAAAKWSAFYEEQSKLAKNYSLQEVQNLIIKRQLQALQQSGSSALSADKNKQLNTILNTMSTIYSTGKVCNPKNPQECLLLEPGLDDIMATSTDYNERLWAWEGWRAEVGKQLRPLYEEYVVLKNEMARANNYKDYGDYWRGDYEAEGADGYNYNGNQLIEDVERTFKEIKPLYEQLHAYVRTKLMDTYPSYISPTGCLPAHLLGDMWGRFWTNLYPLTVPFGQKPNIDVTDAMVNQGWDAERIFKEAEKFFVSVGLPHMTQGFWGNSMLTDPGDDRKVVCHPTAWDLGKGDFRIKMCTKVTMDNFLTAHHEMGHIQYDMAYATQPFLLRNGANEG…
		House Mouse	Mus musculus	Mmus	NP_001123985.1	Ding Q.Proc Natl Acad Sci U S A. 2021	MSSSSWLLLSLVAVTTAQSLTEENAKTFLNNFNQEAEDLSYQSSLASWNYNTNITEENAQKMSEAAAKWSAFYEEQSKTAQSFSLQEIQTPIIKRQLQALQQSGSSALSADKNKQLNTILNTMSTIYSTGKVCNPKNPQECLLLEPGLDEIMATSTDYNSRLWAWEGWRAEVGKQLRPLYEEYVVLKNEMARANNYNDYGDYWRGDYEAEGADGYNYNRNQLIEDVERTFAEIKPLYEHLHAYVRRKLMDTYPSYISPTGCLPAHLLGDMWGRFWTNLYPLTVPFAQKPNIDVTDAMMNQGWDAERIFQEAEKFFVSVGLPHMTQGFWANSMLTEPADGRKVVCHPTAWDLGHGDFRIKMCTKVTMDNFLTAHHEMGHIQYDMAYARQPFLLRNGANEG…
		Rattus Norvegicus (Norway Rat)	Rattus norvegicus	Rnor	NP_001012006.1	Ding Q.Proc Natl Acad Sci U S A. 2021	MSSSCWLLLSLVAVATAQSLIEEKAESFLNKFNQEAEDLSYQSSLASWNYNTNITEENAQKMNEAAAKWSAFYEEQSKIAQNFSLQEIQNATIKRQLKALQQSGSSALSPDKNKQLNTILNTMSTIYSTGKVCNSMNPQECFLLEPGLDEIMATSTDYNRRLWAWEGWRAEVGKQLRPLYEEYVVLKNEMARANNYEDYGDYWRGDYEAEGVEGYNYNRNQLIEDVENTFKEIKPLYEQLHAYVRTKLMEVYPSYISPTGCLPAHLLGDMWGRFWTNLYPLTTPFLQKPNIDVTDAMVNQSWDAERIFKEAEKFFVSVGLPQMTPGFWTNSMLTEPGDDRKVVCHPTAWDLGHGDFRIKMCTKVTMDNFLTAHHEMGHIQYDMAYAKQPFLLRNGANEG…
		Lesser Egyptian Jerboa	Jaculus jaculus	Jjac	XP_004671523.1	Ding Q.Proc Natl Acad Sci U S A. 2021	MSSSSWLLLSLVAVTAAQSTTEEMAKTFLDKFNQEAEDLSYQSSLASWNYNTNITEENAQKMNEAAAKWSAFYEEQSKVAKTYPLQEIQNPTIKRQLQALQHSGSSALSVEKNKQLNTILNTMSTIYSTGRVCNPSNPQECLLLEPGLDDIMATSTDYNKRLWAWEGWRAEVGKQLRPLYEEYVVLKNEMARANNYEDYGDYWRGDYEAEGVDGYEYNRNQLIEDVERTFREIKPLYEHLHAYVRTKLMDIYPSYISATGCLPAHLLGDMWGRFWTNLYSLTVPFGQKPNIDVTNAMVEQGWDADRIFKEAEKFFVSVGLPPMTQGFWENSMLTEPGDGRQVVCHPTAWELGKNDFRIKMCTKVTMDNFLTAHHEMGHIQYDMAYATQPFLLRNGANEG…
		Thirteen-Lined Ground Squirrel	Ictidomys tridecemlineatus	Itri	XP_005316051.3	Ding Q.Proc Natl Acad Sci U S A. 2021	MGSCPGARGKMLGSSWLLLSFVAVTAAQSTIEELAKTFLDKFNQEAEDLDYQRSLAAWNYNTNITEENTQKMNEAEAKWSAFYEEQSKLATAYPLQEIQNFTLKRQLQALQQSGSSALSANKREQLNTILNTMSTIYSTGKVCNPKKPQECLLLEPGLDEIMANSTDYNERLWVWEGWRSEVGKQLRPLYEEYVVLKNEMARANNYEDYGDYWRGDYEAEGADGYGYNRNQLIEDVERTFAEIKPLYEHLHAYVRAKLMNTYPSYISPTGCLPAHLLGDMWGRFWTNLYSLTVPFPEKPNIDVTDAMINQNWNAVRIFKEAEKFFVSVGLPNMTQGFWENSMLTEPTDGRKVVCHPTAWDLQKGDFRIKMCTKVTMDNFLTAHHEMGHIQYDMAYAMQP…
	Cetacea	Killer Whale	Orcinus orca	Oorc	XP_004269705.1	Ding Q.Proc Natl Acad Sci U S A. 2021	MSGSFWLLLSLVAVTAAQSATEERAKTFLQKFDREAEDLSYQSSLASWNYNTNITDENVQKMNAAGAKWSAFYEEQSRIAKTYPLEEIRNLTLKRQLQVLQQSGTSVLSADKSKRLNAILSTMSTIYSSGKVLDPNTQECLVLEPGLDDIMENSKDYSRRLWAWEGWRAEVGKQLRPLYEEYVVLENEMARANNYEDYGDYWRGDYEVTGAGDYDYSRDQLIRDVERTFAEIKPLYEQLHAFVRAKLMDAYPSRISPTGCLPAHLLGDMWGRFWTNLYPLTVPFGERPSIDVTKEMQNQSWDAKRIFKEAEKFFVSIGLPNMTQGFWDNSMLTEPGDGRKVVCHPTAWDLGKGDFRIKMCTKVTMDDFLTAHHEMGHIQYDMAYATQPYLFRNGANEGF…
		Common Bottlenose Dolphin	Tursiops truncatus	Ttru	XP_019781177.1	Ding Q.Proc Natl Acad Sci U S A. 2021	MSGSFWLLLSLVAVTAAQSTTEERAKTFLQKFDREAEDLSYQSSLASWNYNTNITDENVQKMNAAGAKWSAFYEEQSRIAKTYPLEEIRNLTLKRQLQVLQQSGTSVLSADKSKRLNAILSTMSTIYSSGKVLDPNTQESLVLEPGLDDIMENSKDYNRRLWAWEGWRAEVGKQLRPLYEEYVVLENEMARANNYEDYGDYWRGDYEVTGAGDYDYSRDQLIRDVERTFAEIKPLYEQLHAYVRAKLMDAYPSRISPTGCLPAHLLGDMWGRFWTNLYPLTVPFGERPSIDVTKEMQNQSWDAKRIFKEAEKFFVSIGLPNMTQGFWDNSMLTEPGDGRKVVCHPTAWDLGKGDFRIKMCTKVTMDDFLTAHHEMGHIQYDMAYATQPYLFRNGANEGF…
		Long-Finned Pilot Whale	Globicephala melas	Gmel	XP_030703991.1	Ding Q.Proc Natl Acad Sci U S A. 2021	MSGSFWLLLSLVAVTAAQSATEERAKTFLQKFDREAEDLSYQSSLASWNYNTNITDENVQKMNAAGAKWSAFYEAQSRIAKTYPLEEIRNLTLKRQLQVLQQSGTSVLSADKSKRLNAILSTMSTIYSSGKVLDPNTQECLVLEPGLDDIMENSKDYNRRLWAWEGWRAEVGKQLRPLYEEYVVLENEMARANNYEDYGDYWRGDYEVTGAGDYDYSRDQLITDVERTFAEIKPLYEQLHAYVRAKLMDAYPSRISPTGCLPAHLLGDMWGRFWTNLYPLTVPFGERPSIDVTKEMQNQSWDAKRIFKEAEKFFVSIGLPNMTQGFWDNSMLTEPGDGRKVVCHPTAWDLGKGDFRIKMCTKVTMDDFLTAHHEMGHIQYDMAYATQPYLFRNGANEGF…
		Yangtze River Dolphin	Lipotes vexillifer	Lvex	XP_007466389.1	Ding Q.Proc Natl Acad Sci U S A. 2021	MSGSFWLLLSLVAVTAAQSTTEERAKTFLQKFDHEAEDLSYQSSLASWNYNTNITDENVQKMNAAGAKWSAFYEEQSRIAKTFPLEEIQNLTLKRQLQVLHESGTSALSADKSKRLNTILSTMSTIYSSGKVLDPHTQECLVLEPGLDDIMENSKDYNRRLWAWEGWRAEVGKQLRPFYEEYVVLENEMARANNYEDYGDYWRGDYEVMGAGDYDYSRDQLITDVERTFAEIKPLYEQLHAYVRAKLMDAYPSRISPTGCLPAHLLGDMWGRFWTNLYPLTVPFGERPSIDVTKEMQNQSWDAKRIFKEAEKFFVSIGLPNMTQGFWDNSMLTEPGDGRKVVCHPTAWDLGKGDFRIKMCTKVTMDDFLTAHHEMGHIQYDMAYATQPYLLRNGANEGF…
		Finless Porpoise	Neophocaena asiaeorientalis asiaeorientalis	Nasi	XP_024599894.1	Ding Q.Proc Natl Acad Sci U S A. 2021	MSGSFWLLLSLVAVTAAQSTTEEQAKTFLQKFDHEAEDLSYQSSLASWNYNTNITDENVQKMNAAGAKWSAFYEEQSRIAKTYSLEEIRNPTLKRQLQVLQQSGTSVLSADKSKRLSTVLSTMSTIYSSGKVLDPNTQECLVLEPGLDDIMENSKDYNRRLWAWEGWRAEVGKRLRPFYEEYVVLENEMARANNYEDYGDYWRGNYEVTGAGDYDYSCDQLITDVERTFAEIKPLYEQLHAYVRAKLMDAYPSRISPTGCLPAHLLGDMWGRFWTNLYPLTVPFGERPSIDVTKEMQNQSWDAKRIFKEAEKFFVSIGLPNMTQEFWDNSMLTEPGDGRKVVCHPTAWDLGKGDFRIKMCTKVTMDDFLTAHHEMGHIQYDMAYATQPYLLRNGANEGF…
		Sperm Whale	Physeter catodon	Pcat	XP_023971279.1	Ding Q.Proc Natl Acad Sci U S A. 2021	MSGSFWLLLSLVAVTAAQSTTEEQAKTFLQKFDHEAEDLSYQSSLASWNYNTNITDENVQKMNAARAKWSAFYEEQSRTAKTYPLEEIQNLTLKRQLQALQQSGTSVLSADKSKRLNTILNTMSTIYSSGKVLDPNTQECLVLEPGLDDIMENSEDYSRRLWAWEAWRAEVGKQLRPLYEEYVVLENEMARANNYEDYGDYWRGDYEVTGAGDYDYSRDQLITDVERTFAEIKPLYEQLHAYVRAKLMDAYPSRISPTGCLPAHLLGDMWGRFWTNLYPLTVPFGEKSSIDVTKEMRNQSWDAKRIFKEAEKFFVSIGLPNMTQEFWDNSMLTEPGDGRKVVCHPTAWDLGKGDFRIKMCTKVTMDDFLTARHEMGHIQYDMAYATQPYLLRNGANEGF…
	Perissodactyla	Southern White Rhinoceros	Ceratotherium simum simum	Csim	XP_004435206.1	Ding Q.Proc Natl Acad Sci U S A. 2021	MSGSSWLLLSLVAVTAAQSTTEELAKTFLEKFNPEAEDLSYQSALASWSYNTNITDENVQKMNEAGARWAAFYEEQCKLAKTYPLEEIQNVTVKRQLQVLQQSGSSVLSADKSQRLNTILNTMSTIYSTGKVCNPSDPQECLLLEPGLDEIMEKSEDYNERLWVWEGWRSEVGKQLRPLYEEYVVLKNEMARANNYEDYGDYWRADYEVEGAGDYNYSRNQLLEDVERTFAEIKPLYEHLHAYVRAKLMDTYPSYISPTGCLPAHLLGDMWGRFWTNLYSLTVPFREKPNIDVTDAMVNQTWDANRIFKEAEKFFVSVGLPNMTQGFWENSMLTEPGDGRKVVCHPTAWDLGKGDFRIKMCTKVTMDDFLTAHHEMGHIQYDMAYAVQPYLLRNGANEG…
		Horse	Equus caballus	Ecab	XP_001490241.1	Ding Q.Proc Natl Acad Sci U S A. 2021	MSGSSWLLLSLVAVTAAQSTTEDLAKTFLEKFNSEAEELSHQSSLASWSYNTNITDENVQKMNEAGARWSAFYEEQCKLAKTYPLEEIQNLTVKRQLQALQQSGSSVLSADKSKRLNEILNTMSTIYSTGKVCNPSNPQECLLLEPGLDAIMENSKDYNQRLWAWEGWRSEVGKQLRPLYEEYVVLKNEMARANNYEDYGDYWRGDYEAEGPSGYDYSRDQLIEDVERTFAEIKPLYEHLHAYVRAKLMDTYPSHINPTGCLPAHLLGDMWGRFWTNLYSLTVPFGQKPNIDVTDAMVDQSWDAKRIFEEAEKFFVSVGLPNMTQGFWENSMLTEPGDGRKVVCHPTAWDLGKGDFRIKMCTKVTMDDFLTAHHEMGHIQYDMAYAVQPYLLRNGANEG…
	Diprotodontia	Koala	Phascolarctos cinereus	Pcin	XP_020863153.1	Ding Q.Proc Natl Acad Sci U S A. 2021	MLDPVWLFFSLVAVTAAQFSTEERAKEFLETFNKEAEEISYQSSLASWDYNTNITDENVQKMNEAAARWSAFYNSQSNISRTFPLNEISDPQIKLQLKSLQEKGTAVLSAEKSTRLNTVLNTMSTLYSTGTICNPKTAQECLLLEPGLDKIMRRSKDYYERLWAWEGWRSKVGKEMRPLYEEYVELKNEVAKGNDYEDYGDYWRADYEIEGASDTNYSRSQLIEDVEQIFLQIKPLYEHLHAYVRRRMMTTYGPLISETGGLPAHLLGDMWGRFWTNLYSLTVPYSEKPNIDVTQAMKDQNWNAQRIFEEAENFFVSVGLYNMTEGFWKNSMLTEPNDGRKVVCHPTAWDLGKGDFRIKMCTEVMMDDFLTAHHEMGHIQYYMAYASQPFLLRNGANEG…
	Pholidota	Pangolin	Manis javanica	Mjav	XP_017505746.1	Ding Q.Proc Natl Acad Sci U S A. 2021	MSGSSWLLLSLVAVTAAQSTSDEEAKTFLEKFNSEAEELSYQSSLASWNYNTNITDENVQKMNVAGAKWSTFYEEQSKIAKNYQLQNIQNDTIKRQLQALQLSGSSALSADKNQRLNTILNTMSTIYSTGKVCNPGNPQECSLLEPGLDNIMESSKDYNERLWAWEGWRSEVGKQLRPLYEEYVVLKNEMARANHYEDYGDYWRGDYEAEGANGYNYSRDHLIEDVEHIFTQIKPLYEHLHAYVRAKLMDNYPSHISPTGCLPAHLLGDMWGRFWTNLYPLTVPFRQKPNIDVTDAMVNQTWDANRIFKEAEKFFVSVGLPKMTQTFWENSMLTEPGDGRKVVCHPTAWDLGKHDFRIKMCTKVTMDDFLTAHHEMGHIQYDMAYAMQPYLLRNGANEG…
	Erinaceomorpha	Hedgehog	Erinaceus europaeus	Eeur	XP_007538670.1	Sheng Niu et al. 2021 The EMBO Journal	MLGSFWLFLSLVAVTAAQTNIEEEAKKFLDDFNRQAENVSYESALASWNYNINITEENIQKMNDAGAKWSEFYEEQSKIARNYPLQDIQNPTVRRQLQILQQNGSSVLSADKIKRLNDILNNMSTIYSTGKVCKPDNPQDCLLLEPGLDRIMENSTDYNLRLWAWEGWRAVVGKQLRPLYEEYVELKNEMAKANNYEDYGDYWRGDYEAEGDAGYNYSREQLIEDVERTFAEIKPLYEHLHAYVRRKLMDTYPCHISPTGGLPAHLLGDMWGRFWTNLYRLTVPYAQKPNIDVTEEMVNQKWNADRIFKEAEKFFVSVGLPSMTEGFWNNSMLTEPQDGRKVVCHPTAWDLGKGDFRIKMCTKVTMDDFLTAHHEMGHIQYDMAYAQQPYLLRSGANEG…
	Lagomorpha	Rabbit	Oryctolagus cuniculus	Ocun	XP_002719891.1	Ding Q.Proc Natl Acad Sci U S A. 2021	MSGSSWLLLSLVAVTAAQSTIEELAKTFLEKFNQEAEDLSYQSALASWDYNTNITEENVQKMNDAEAKWSAFYEEQSKLAKTYPSQEVQNLTVKRQLQALQQSGSSALSADKSKQLNTILSTMSTIYSTGKVCNQSNPQECFLLEPGLDEIMAKSTDYNERLWAWEGWRSVVGKQLRPLYEEYVVLKNEMARANNYEDYGDYWRADYEAEGADGYDYSRSQLIDDVERTFSEIKPLYEQLHAFVRTKLMDAYPSRISPTGCLPAHLLGDMWGRFWTNLYSLTVPFGQKPNIDVTDTMVNQGWDAERIFKEAEKFFVSVGLPSMTQGFWENSMLTEPGDGRKVVCHPTAWDLGKGDFRIKMCTKVTMDNFLTAHHEMGHIQYDMAYATQPFLLRNGANEG…
